# Supplementary material for: A New Family of Intrinsically Disordered Proteins: Structural Characterization of the Major Phasin PhaF from Pseudomonas putida KT2440
Source: PLoS One. 2013 Feb 15;8(2):e56904. doi: 10.1371/journal.pone.0056904 (PMC3574117; doi:10.1371/journal.pone.0056904)
Supplement: Table S1 — Phasins from the UniProtKB database with >75% probability of containing coiled-coil sequences according to the COILS procedure. (XLS) [file pone.0056904.s005.xls]

## Sheet: Coiled-coil probabilities >75%
Supporting Table T1. Phasins from the UniProtKB database with >75% probability of containing coiled-coil sequences according to the COILS procedure.
Accession	Protein names	Gene names	Organism	Length
Q6NE80	- genomic sequence, mms16		Magnetospirillum gryphiswaldense	145
Q8GD50	Activator of polymer mobilization	apm	Rhodospirillum rubrum	158
Q68A22	Alginate granule-binding protein		Sphingomonas sp. A1	189
C4QR01	Alginate granule-binding protein, putative (Fragment)	Smp_108990	Schistosoma mansoni (Blood fluke)	167
Q89DP4	Bll7395 protein	bll7395	Bradyrhizobium japonicum	144
Q89PL6	Blr3464 protein	blr3464	Bradyrhizobium japonicum	116
Q2BIR2	Flavodoxin	MED92_00355	Neptuniibacter caesariensis	107
C5APX6	Granule-associated 11 kDa protein	gap MexAM1_META1p2218	Methylobacterium extorquens (strain ATCC 14718 / DSM 1338 / AM1)	118
Q8GPL9	Granule-associated 20 kDa protein	gap20	Methylobacterium extorquens (Methylobacterium dichloromethanicum) (Protomonas extorquens)	158
C7CMG6	Granule-associated 20 kDa protein (Phasin)	gap20 METDI3293	Methylobacterium extorquens (strain DSM 5838 / DM4) (Methylobacterium dichloromethanicum (strain DM4))	146
C5ARJ8	Granule-associated 20 kDa protein (Phasin)	gap MexAM1_META1p2529	Methylobacterium extorquens (strain ATCC 14718 / DSM 1338 / AM1)	158
E5ASB8	Granule-associated protein	RBRH_03819	Burkholderia rhizoxinica (strain DSM 19002 / CIP 109453 / HKI 454)	188
Q44013	Granule-associated protein (Phasin)	phaP	Cupriavidus necator (Alcaligenes eutrophus) (Ralstonia eutropha)	192
Q2KW42	Granule-associated protein (Phasin)	phaP BAV2754	Bordetella avium (strain 197N)	192
Q5NYC9	Granule-associated protein (PHASIN)	phbP AZOSEA38100 ebA6668	Aromatoleum aromaticum (strain EbN1) (Azoarcus sp. (strain EbN1))	169
F1VZF9	Granule-associated protein Phasin	IMCC9480_3056	Oxalobacteraceae bacterium IMCC9480	189
A8U361	Magnetic particle membrane specific GTPase P16	BAL199_20175	Alpha proteobacterium BAL199	178
Q93UW2	Magnetic particle membrane specific GTPase P16	mms16	Magnetospirillum magneticum	145
A8TR66	Magnetic particle membrane specific GTPase P16	BAL199_05019	Alpha proteobacterium BAL199	143
A4TX05	Magnetic particle membrane specific GTPase P16	MGR_0659	Magnetospirillum gryphiswaldense	145
D5RP89	Magnetic particle membrane specific GTPase P16	mms HMPREF0731_2900	Roseomonas cervicalis ATCC 49957	142
Q2W8C5	Magnetic particle membrane specific GTPase P16	amb1096	Magnetospirillum magneticum (strain AMB-1 / ATCC 700264)	106
Q2W9X5	Magnetic particle membrane specific GTPase P16	mms16 amb0546	Magnetospirillum magneticum (strain AMB-1 / ATCC 700264)	145
Q98L78	Mll1145 protein	mll1145	Rhizobium loti (Mesorhizobium loti)	160
B7Z157	PHA granule associated protein	phaF	Pseudomonas putida (Arthrobacter siderocapsulatus)	266
B7Z158	PHA granule associated protein	phaI	Pseudomonas putida (Arthrobacter siderocapsulatus)	139
B0LFS4	PHA granule-associated protein		Uncultured bacterium pEAF66	188
Q5QBP7	PhaF		Pseudomonas putida (Arthrobacter siderocapsulatus)	261
E4R9G2	PhaF	phaF PPUBIRD1_4795	Pseudomonas putida (strain BIRD-1)	253
A0KKJ6	PhaF	AHA_2274	Aeromonas hydrophila subsp. hydrophila (strain ATCC 7966 / NCIB 9240)	192
Q8VV54	PhaF protein	phaF	Pseudomonas chlororaphis subsp. aureofaciens	275
Q9Z5E6	PhaF protein	phaF	Pseudomonas oleovorans	255
Q5QBP4	PhaI		Pseudomonas putida (Arthrobacter siderocapsulatus)	139
Q8VV53	PhaI protein	phaI	Pseudomonas chlororaphis subsp. aureofaciens	140
Q9Z5E7	PhaI protein	phaI	Pseudomonas oleovorans	139
D7HUK2	PhaI protein	PSA3335_0512	Pseudomonas savastanoi pv. savastanoi NCPPB 3335	157
B9BZU1	Phasin	BURMUCGD2_1479	Burkholderia multivorans CGD2	188
F8GRI7	Phasin	CNE_2c18960	Cupriavidus necator N-1	326
F6EUX2	Phasin	Sphch_1978	Sphingobium chlorophenolicum L-1	287
D0RPL2	Phasin	HIMB114_0851	Alpha proteobacterium HIMB114	155
B9BDN3	Phasin	BURMUCGD1_1093	Burkholderia multivorans CGD1	188
B9R2G6	Phasin	SADFL11_3235	Labrenzia alexandrii DFL-11	169
D6V336	Phasin	AfiDRAFT_0352	Afipia sp. 1NLS2	141
E2CAM8	Phasin	TRICHSKD4_0384	Roseibium sp. TrichSKD4	177
Q21TS2	Phasin	Rfer_3122	Rhodoferax ferrireducens (strain DSM 15236 / ATCC BAA-621 / T118)	181
Q11LZ8	Phasin	Meso_0172	Mesorhizobium sp. (strain BNC1)	147
Q46UU6	Phasin	Reut_B3730	Cupriavidus pinatubonensis (strain JMP134 / LMG 1197) (Alcaligenes eutrophus) (Ralstonia eutropha)	141
Q39ET2	Phasin	Bcep18194_A5440	Burkholderia sp. (strain 383) (Burkholderia cepacia (strain ATCC 17760 / NCIB 9086 / R18194))	188
Q47EY7	Phasin	Daro_1848	Dechloromonas aromatica (strain RCB)	185
B8EIF6	Phasin	Msil_2345	Methylocella silvestris (strain BL2 / DSM 15510 / NCIMB 13906)	118
E3I1U9	Phasin	Rvan_0892	Rhodomicrobium vannielii (strain ATCC 17100 / ATH 3.1.1 / DSM 162 / LMG 4299)	126
Q13L05	Phasin	Bxeno_B2266 Bxe_B0720	Burkholderia xenovorans (strain LB400)	140
D7A4P7	Phasin	Snov_0612	Starkeya novella (strain ATCC 8093 / DSM 506 / CCM 1077 / IAM 12100 / NBRC 12443 / NCIB 9113)	169
B1M0M3	Phasin	Mrad2831_5600	Methylobacterium radiotolerans (strain ATCC 27329 / DSM 1819 / JCM 2831)	162
Q21WI9	Phasin	Rfer_2140	Rhodoferax ferrireducens (strain DSM 15236 / ATCC BAA-621 / T118)	180
Q2GB26	Phasin	Saro_0499	Novosphingobium aromaticivorans (strain DSM 12444)	288
B1ZAB7	Phasin	Mpop_2492	Methylobacterium populi (strain ATCC BAA-705 / NCIMB 13946 / BJ001)	158
Q2RP67	Phasin	Rru_A3283	Rhodospirillum rubrum (strain ATCC 11170 / NCIB 8255)	158
Q13WX8	Phasin	Bxeno_A2873 Bxe_A1544	Burkholderia xenovorans (strain LB400)	190
F2J0Y6	Phasin	SL003B_3510	Polymorphum gilvum (strain LMG 25793 / CGMCC 1.9160 / SL003B-26A1)	183
B0UMY5	Phasin	M446_5238	Methylobacterium sp. (strain 4-46)	123
E3HZZ3	Phasin	Rvan_0668	Rhodomicrobium vannielii (strain ATCC 17100 / ATH 3.1.1 / DSM 162 / LMG 4299)	145
Q39CW9	Phasin	Bcep18194_A6103	Burkholderia sp. (strain 383) (Burkholderia cepacia (strain ATCC 17760 / NCIB 9086 / R18194))	194
Q1BHU7	Phasin	Bcen_5943	Burkholderia cenocepacia (strain AU 1054)	188
A9W5U8	Phasin	Mext_2560	Methylobacterium extorquens (strain PA1)	158
B1LTF9	Phasin	Mrad2831_1910	Methylobacterium radiotolerans (strain ATCC 27329 / DSM 1819 / JCM 2831)	162
E6PS97	Phasin (Modular protein)	CARN2_3278	Mine drainage metagenome	189
B2AJE9	Phasin (PHA-granule associated protein)	phaP3 pRALTA_0577	Cupriavidus taiwanensis (strain R1 / LMG 19424) (Ralstonia taiwanensis (strain LMG 19424))	188
Q0KBV4	Phasin (PHA-granule associated protein)	phaP1 H16_A1381	Cupriavidus necator (strain ATCC 17699 / H16 / DSM 428 / Stanier 337) (Ralstonia eutropha)	192
Q1LP40	Phasin (PHA-granule associated protein)	phaP Rmet_1200	Ralstonia metallidurans (strain CH34 / ATCC 43123 / DSM 2839)	192
B9IUQ3	Phasin (PhaP protein)	phaP BCQ_1386	Bacillus cereus (strain Q1)	174
Q63E57	Phasin (PhaP protein)	phaP BCE33L1206	Bacillus cereus (strain ZK / E33L)	174
A0RBD7	Phasin (PhaP protein)	BALH_1176	Bacillus thuringiensis (strain Al Hakam)	174
Q6HLN2	Phasin (PhaP protein)	phaP BT9727_1204	Bacillus thuringiensis subsp. konkukian	174
F0PTE3	Phasin (PhaP protein)	YBT020_07215	Bacillus thuringiensis subsp. finitimus (strain YBT-020)	174
F2J0Y7	Phasin 2	SL003B_3511	Polymorphum gilvum (strain LMG 25793 / CGMCC 1.9160 / SL003B-26A1)	127
E3HJP4	Phasin family domain protein	AXYL_01021	Achromobacter xylosoxidans (strain A8)	192
C0Y2X6	Phasin family protein	BUH_2716	Burkholderia pseudomallei Pakistan 9	191
E1DSW2	Phasin family protein	VIPARAN5034_A0732	Vibrio parahaemolyticus AN-5034	115
B8KBR2	Phasin family protein	VPMS16_3361	Vibrio parahaemolyticus 16	115
A5XHC7	Phasin family protein	BMAFMH_C1276	Burkholderia mallei FMH	189
F7S3L6	Phasin family protein	APM_0917	Acidiphilium sp. PM	177
B2H9Q2	Phasin family protein	BURPS1655_H0201	Burkholderia pseudomallei 1655	191
B9BTY0	Phasin family protein	BURMUCGD2_0688	Burkholderia multivorans CGD2	197
C6TTT2	Phasin family protein	BURPS1710A_3165	Burkholderia pseudomallei 1710a	191
E1CQU6	Phasin family protein	VIPARP466_A1194	Vibrio parahaemolyticus Peru-466	115
A8EBY3	Phasin family protein	BURPS406E_H0298	Burkholderia pseudomallei 406e	191
C6YI42	Phasin family protein	VchoM_01995	Vibrio cholerae MO10	115
D4X869	Phasin family protein	HMPREF0004_1666	Achromobacter piechaudii ATCC 43553	192
A8KVQ3	Phasin family protein	BURPSPAST_R0203	Burkholderia pseudomallei Pasteur 52237	191
B1TDQ7	Phasin family protein	BamMEX5DRAFT_5923	Burkholderia ambifaria MEX-5	193
A5TJN8	Phasin family protein	BMA721280_A1151	Burkholderia mallei 2002721280	191
C5ZK58	Phasin family protein	BURPS1106B_A1887	Burkholderia pseudomallei 1106b	191
C8PYL0	Phasin family protein	ENHAE0001_1389	Enhydrobacter aerosaccus SK60	198
B9CC26	Phasin family protein	BURMUCGD2M_0778	Burkholderia multivorans CGD2M	197
B9B3N6	Phasin family protein	BURMUCGD1_0447	Burkholderia multivorans CGD1	193
D7HN01	Phasin family protein	A53_00242	Vibrio cholerae MAK 757	115
E1D7G8	Phasin family protein	VIPARAQ4037_A1141	Vibrio parahaemolyticus AQ4037	115
A1F0K4	Phasin family protein	VC274080_0216	Vibrio cholerae 2740-80	115
A6B0K8	Phasin family protein	A79_3721	Vibrio parahaemolyticus AQ3810	115
B5WKN3	Phasin family protein	BH160DRAFT_3636	Burkholderia sp. H160	140
F7Y3H4	Phasin family protein	Mesop_3929	Mesorhizobium opportunistum WSM2075	142
F0G997	Phasin family protein	B1M_24070	Burkholderia sp. TJI49	188
A5XYS5	Phasin family protein	BMAJHU_A0131	Burkholderia mallei JHU	191
A4LDH8	Phasin family protein	BURPS305_7334	Burkholderia pseudomallei 305	191
E8YIV8	Phasin family protein	BC1001_2301	Burkholderia sp. CCGE1001	190
C4AR66	Phasin family protein	BMAGB8_1813	Burkholderia mallei GB8 horse 4	191
B1G0R5	Phasin family protein	BgramDRAFT_2972	Burkholderia graminis C4D1M	143
C5NCR3	Phasin family protein	BMAPRL20_A1772	Burkholderia mallei PRL-20	191
D5N9P0	Phasin family protein	BCh11DRAFT_1111	Burkholderia sp. Ch1-1	140
F7S6E0	Phasin family protein	APM_1891	Acidiphilium sp. PM	157
B4WCL9	Phasin family protein	BBAL3_1629	Brevundimonas sp. BAL3	156
E0MTG6	Phasin family protein	R2A130_2813	Ahrensia sp. R2A130	158
A6ANF2	Phasin family protein	A1Q_3596	Vibrio harveyi HY01	115
B1G5S5	Phasin family protein	BgramDRAFT_4689	Burkholderia graminis C4D1M	190
E2T3H1	Phasin family protein	HMPREF1004_03941	Ralstonia sp. 5_7_47FAA	193
E8YTT8	Phasin family protein	BC1001_4244	Burkholderia sp. CCGE1001	144
B1T9I3	Phasin family protein	BamMEX5DRAFT_4449	Burkholderia ambifaria MEX-5	188
B1HDR1	Phasin family protein	BURPSS13_V0213	Burkholderia pseudomallei S13	187
A9K9K1	Phasin family protein	BMA10399_E1370	Burkholderia mallei ATCC 10399	191
E1ECI1	Phasin family protein	VIPARK5030_A1073	Vibrio parahaemolyticus K5030	115
B7CM09	Phasin family protein	BUC_2926	Burkholderia pseudomallei 576	191
F5X6U6	Phasin family protein	SGPB_1071	Streptococcus pasteurianus ATCC 43144	97
B5WVC9	Phasin family protein	BH160DRAFT_7032	Burkholderia sp. H160	191
B1FQI2	Phasin family protein	BamIOP4010DRAFT_6293	Burkholderia ambifaria IOP40-10	188
C4KQM9	Phasin family protein	GBP346_A2788	Burkholderia pseudomallei MSHR346	191
B1FRP7	Phasin family protein	BamIOP4010DRAFT_6710	Burkholderia ambifaria IOP40-10	193
E7RZ82	Phasin family protein	HMPREF0551_1996	Lautropia mirabilis ATCC 51599	181
D5NDG8	Phasin family protein	BCh11DRAFT_2440	Burkholderia sp. Ch1-1	190
A9AF17	Phasin family protein	BMULJ_02718 Bmul_0542	Burkholderia multivorans (strain ATCC 17616 / 249)	193
A9AGT5	Phasin family protein	BMULJ_02118 Bmul_1136	Burkholderia multivorans (strain ATCC 17616 / 249)	188
B1JYM0	Phasin family protein	Bcenmc03_2784	Burkholderia cenocepacia (strain MC0-3)	194
A5G2E7	Phasin family protein	Acry_2839	Acidiphilium cryptum (strain JF-5)	177
B8IQQ4	Phasin family protein	Mnod_7615	Methylobacterium nodulans (strain ORS2060 / LMG 21967)	198
B1Y1G0	Phasin family protein	Lcho_1992	Leptothrix cholodnii (strain ATCC 51168 / LMG 8142 / SP-6) (Leptothrix discophora (strain SP-6))	187
A8GQ16	Phasin family protein	A1C_06320	Rickettsia akari (strain Hartford)	159
B2JIZ8	Phasin family protein	Bphy_1467	Burkholderia phymatum (strain DSM 17167 / STM815)	194
A4SV39	Phasin family protein	Pnuc_0132	Polynucleobacter sp. (strain QLW-P1DMWA-1)	194
B1YT36	Phasin family protein	BamMC406_2044	Burkholderia ambifaria (strain MC40-6)	188
Q2SXF2	Phasin family protein	BTH_I1867	Burkholderia thailandensis (strain E264 / ATCC 700388 / DSM 13276 / CIP 106301)	191
B1YN24	Phasin family protein	BamMC406_2692	Burkholderia ambifaria (strain MC40-6)	193
A3NX46	Phasin family protein	BURPS1106A_2664	Burkholderia pseudomallei (strain 1106a)	191
B6ITJ0	Phasin family protein	RC1_1895	Rhodospirillum centenum (strain ATCC 51521 / SW)	157
E8TJC7	Phasin family protein	Mesci_3444	Mesorhizobium ciceri bv. biserrulae (strain HAMBI 2942 / LMG 23838 / WSM1271)	142
A4JHW6	Phasin family protein	Bcep1808_2878	Burkholderia vietnamiensis (strain G4 / LMG 22486) (Burkholderia cepacia (strain R1808))	193
A3MLA8	Phasin family protein	BMA10247_1497	Burkholderia mallei (strain NCTC 10247)	191
Q62IY3	Phasin family protein	BMA1716	Burkholderia mallei (Pseudomonas mallei)	189
A3NBB4	Phasin family protein	BURPS668_2609	Burkholderia pseudomallei (strain 668)	191
B2T5N1	Phasin family protein	Bphyt_2588	Burkholderia phytofirmans (strain DSM 17436 / PsJN)	190
A2SAR7	Phasin family protein	BMA10229_A3095	Burkholderia mallei (strain NCTC 10229)	191
Q0BDP6	Phasin family protein	Bamb_2171	Burkholderia ambifaria (strain ATCC BAA-244 / AMMD) (Burkholderia cepacia (strain AMMD))	188
F0J1U1	Phasin family protein	ACMV_01800	Acidiphilium multivorum (strain DSM 11245 / JCM 8867 / AIU301)	157
C4ZP10	Phasin family protein	Tmz1t_2018	Thauera sp. (strain MZ1T)	182
B2JQQ9	Phasin family protein	Bphy_4487	Burkholderia phymatum (strain DSM 17167 / STM815)	139
E1T3I7	Phasin family protein	BC1003_1156	Burkholderia sp. (strain CCGE1003)	190
F0J5Y1	Phasin family protein	ACMV_31780	Acidiphilium multivorum (strain DSM 11245 / JCM 8867 / AIU301)	177
B2UFX6	Phasin family protein	Rpic_1942	Ralstonia pickettii (strain 12J)	193
B1XZJ6	Phasin family protein	Lcho_4308	Leptothrix cholodnii (strain ATCC 51168 / LMG 8142 / SP-6) (Leptothrix discophora (strain SP-6))	187
E1TKG5	Phasin family protein	BC1003_5171	Burkholderia sp. (strain CCGE1003)	146
B2T595	Phasin family protein	Bphyt_2358	Burkholderia phytofirmans (strain DSM 17436 / PsJN)	188
B2TFA6	Phasin family protein	Bphyt_4401	Burkholderia phytofirmans (strain DSM 17436 / PsJN)	141
Q0BBU2	Phasin family protein	Bamb_2825	Burkholderia ambifaria (strain ATCC BAA-244 / AMMD) (Burkholderia cepacia (strain AMMD))	193
Q1RK57	Phasin family protein	RBE_0176	Rickettsia bellii (strain RML369-C)	160
C4K9P8	Phasin family protein	Tmz1t_2522	Thauera sp. (strain MZ1T)	168
A1V5N4	Phasin family protein	BMASAVP1_A2225	Burkholderia mallei (strain SAVP1)	191
D5W968	Phasin family protein	BC1002_1900	Burkholderia sp. (strain CCGE1002)	191
A8GXV4	Phasin family protein	A1I_06990	Rickettsia bellii (strain OSU 85-389)	160
A5FUV1	Phasin family protein	Acry_0155	Acidiphilium cryptum (strain JF-5)	157
Q8D608	Phasin family protein	VV2_0740	Vibrio vulnificus	115
D5WJ40	Phasin family protein	BC1002_4509	Burkholderia sp. (strain CCGE1002)	141
A4JG13	Phasin family protein	Bcep1808_2214	Burkholderia vietnamiensis (strain G4 / LMG 22486) (Burkholderia cepacia (strain R1808))	188
B1JV12	Phasin family protein	Bcenmc03_2151	Burkholderia cenocepacia (strain MC0-3)	188
A0K8Q8	Phasin family protein	Bcen2424_2134	Burkholderia cenocepacia (strain HI2424)	188
F0GKS9	Phasin family protein (Fragment)	B1M_44322	Burkholderia sp. TJI49	122
A7JYQ0	Phasin family protein (Putative uncharacterized protein)	VEA_000518 VEx25_A1070	Vibrio sp. (strain Ex25)	115
A2RPQ7	Phasin family protein protein	HS199.0025	Herbaspirillum seropedicae	187
D8IQP1	Phasin family protein protein	Hsero_1639	Herbaspirillum seropedicae (strain SmR1)	187
D8H6A1	Phasin PhaP	phaP BACI_c13470	Bacillus cereus var. anthracis (strain CI)	174
B5EFM0	Phasin superfamily protein	Gbem_0903	Geobacter bemidjiensis (strain Bem / ATCC BAA-1014 / DSM 16622)	111
A3V6T1	Phasin, PhaP	SKA53_07576	Loktanella vestfoldensis SKA53	148
B6B7F0	Phasin, PhaP	phaP RBY4I_3303	Rhodobacterales bacterium Y4I	149
A4EZN5	Phasin, PhaP	RSK20926_17022	Roseobacter sp. SK209-2-6	137
A3VMC2	Phasin, PhaP	RB2654_05867	Maritimibacter alkaliphilus HTCC2654	147
A3SNF1	Phasin, PhaP	ISM_14035	Roseovarius nubinhibens ISM	140
A3JQ94	Phasin, PhaP	RB2150_05523	Rhodobacteraceae bacterium HTCC2150	147
A4EJE6	Phasin, PhaP	RCCS2_15469	Roseobacter sp. CCS2	150
A3K052	Phasin, PhaP	SSE37_23034	Sagittula stellata E-37	140
B3R2L0	Phasin; polyhydroxyalkanoate synthesis and granule formation regulator/factor	phaP2 RALTA_A1759	Cupriavidus taiwanensis (strain R1 / LMG 19424) (Ralstonia taiwanensis (strain LMG 19424))	183
D4Z659	Phasin-family protein	SJA_C1-32570	Sphingobium japonicum (strain NBRC 101211 / UT26S)	299
F2LBP3	Phasin-like protein	bgla_1g28030	Burkholderia gladioli BSR3	189
Q3JQM5	Phasin-like protein	phaP BURPS1710b_2742	Burkholderia pseudomallei (strain 1710b)	189
B4EDT5	Phasin-like protein	phaP BceJ2315_21690 BCAL2206	Burkholderia cepacia (strain J2315 / LMG 16656) (Burkholderia cenocepacia (strain J2315))	188
C5A9W7	Phasin-like protein	bglu_1g24780	Burkholderia glumae (strain BGR1)	193
Q63SM2	Phasin-like protein	phaP BPSL2298	Burkholderia pseudomallei (Pseudomonas pseudomallei)	189
Q3RGT9	Poly granule associated	XfasaDRAFT_2233	Xylella fastidiosa Dixon	168
Q3R049	Poly granule associated	XfasoDRAFT_1197	Xylella fastidiosa subsp. sandyi Ann-1	168
Q3R8B5	Poly granule associated	XfasoDRAFT_3045	Xylella fastidiosa subsp. sandyi Ann-1	168
Q21SM1	Poly granule associated	Rfer_3527	Rhodoferax ferrireducens (strain DSM 15236 / ATCC BAA-621 / T118)	200
Q124X4	Poly granule associated	Bpro_4024	Polaromonas sp. (strain JS666 / ATCC BAA-500)	168
Q4ZZG1	Poly granule associated	Psyr_0391	Pseudomonas syringae pv. syringae (strain B728a)	230
F3JIZ3	Poly granule associated protein	PSYAR_14772	Pseudomonas syringae pv. aceris str. M302273PT	230
E1VPM6	Poly granule associated protein	HDN1F_31850	Gamma proteobacterium HdN1	127
A6GQ56	Poly granule associated protein	LMED105_12487	Limnobacter sp. MED105	148
F3GWU7	Poly granule associated protein	PSYCIT7_07839	Pseudomonas syringae Cit 7	228
F3FKE5	Poly granule associated protein	PSYJA_17536	Pseudomonas syringae pv. japonica str. M301072PT	243
F3G564	Poly granule associated protein	PSYPI_07270	Pseudomonas syringae pv. pisi str. 1704B	229
F3IYA2	Poly granule associated protein (Fragment)	PSYAP_10645	Pseudomonas syringae pv. aptata str. DSM 50252	148
D4T6N2	Poly hydroxyalcanoate granule associated protein	XAUC_19820	Xanthomonas fuscans subsp. aurantifolii str. ICPB 10535	185
D4SWK1	Poly hydroxyalcanoate granule associated protein	XAUB_24740	Xanthomonas fuscans subsp. aurantifolii str. ICPB 11122	185
D0X3A8	Poly(3-hydroxyalkanoate) polymerase	VMC_39080	Vibrio alginolyticus 40B	115
B8L4Z3	Poly(Hydroxyalcanoate) granule associated protein	phaF_2 SSKA14_987	Stenotrophomonas sp. SKA14	163
C0VL94	Poly(Hydroxyalcanoate) granule associated protein	HMPREF0023_1913	Acinetobacter sp. ATCC 27244	151
E1RRD9	Poly(Hydroxyalcanoate) granule associated protein	XFLM_08140	Xylella fastidiosa (strain GB514)	168
Q2P349	Poly(Hydroxyalcanoate) granule associated protein	XOO2273	Xanthomonas oryzae pv. oryzae (strain MAFF 311018)	187
B0U646	Poly(Hydroxyalcanoate) granule associated protein	Xfasm12_0604	Xylella fastidiosa (strain M12)	168
Q9PDV4	Poly(Hydroxyalcanoate) granule associated protein	XF_1275	Xylella fastidiosa	173
F4DAF7	Poly(Hydroxyalcanoate) granule associated protein	B565_1974	Aeromonas veronii (strain B565)	190
D5HD66	Poly(Hydroxyalcanoate) granule associated protein	phaF SRM_03050	Salinibacter ruber (strain M8)	219
A4SMH9	Poly(Hydroxyalcanoate) granule associated protein	phaF ASA_2032	Aeromonas salmonicida (strain A449)	214
Q4UTC4	Poly(Hydroxyalcanoate) granule associated protein	XC_2650	Xanthomonas campestris pv. campestris (strain 8004)	186
D5HCR5	Poly(Hydroxyalcanoate) granule associated protein	phaF SRM_02899	Salinibacter ruber (strain M8)	141
B2SJI5	Poly(Hydroxyalcanoate) granule associated protein	PXO_00722	Xanthomonas oryzae pv. oryzae (strain PXO99A)	187
Q87DZ5	Poly(Hydroxyalcanoate) granule associated protein	phaF PD_0534	Xylella fastidiosa (strain Temecula1 / ATCC 700964)	173
Q8PAA2	Poly(Hydroxyalcanoate) granule associated protein	phaF XCC1584	Xanthomonas campestris pv. campestris	186
Q8PLZ2	Poly(Hydroxyalcanoate) granule associated protein	phaF XAC1643	Xanthomonas axonopodis pv. citri (Citrus canker)	186
Q5H074	Poly(Hydroxyalcanoate) granule associated protein	phaF XOO2393	Xanthomonas oryzae pv. oryzae	187
B7S035	Poly(Hydroxyalcanoate) granule associated protein (Phasin)	GPB2148_998	Marine gamma proteobacterium HTCC2148	158
B7H3G7	Poly(Hydroxyalcanoate) granule associated protein (Phasin) family protein	ABBFA_001862	Acinetobacter baumannii (strain AB307-0294)	151
D0C7L4	Poly(Hydroxyalcanoate) granule associated protein family protein	HMPREF0010_00744	Acinetobacter baumannii ATCC 19606	168
D0BZ21	Poly(Hydroxyalcanoate) granule associated protein family protein	HMPREF0014_01382	Acinetobacter sp. RUH2624	168
Q9Z438	Poly(Hydroxyalcanoate) granule associated protein GA1	GA1	Pseudomonas putida (Arthrobacter siderocapsulatus)	139
Q9Z437	Poly(Hydroxyalcanoate) granule associated protein GA2	GA2	Pseudomonas putida (Arthrobacter siderocapsulatus)	257
D0S3N2	Poly(Hydroxyalkanoate) granule associated protein family protein	HMPREF0012_00918	Acinetobacter calcoaceticus RUH2202	151
F0BVL4	Poly(Hydroxyalkanoate) granule-associated protein	XPE_3400	Xanthomonas perforans 91-118	186
F0BC31	Poly(Hydroxyalkanoate) granule-associated protein	XVE_1655	Xanthomonas vesicatoria ATCC 35937	186
F3KSC2	Poly(Hydroxyalkanoate) granule-associated protein	HGR_06756	Hylemonella gracilis ATCC 19624	166
F6AGR0	Poly(Hydroxyalkanoate) granule-associated protein	Psefu_0406	Pseudomonas fulva 12-X	142
E6V397	Poly(Hydroxyalkanoate) granule-associated protein	Varpa_0365	Variovorax paradoxus	164
F6AGR1	Poly(Hydroxyalkanoate) granule-associated protein	Psefu_0407	Pseudomonas fulva 12-X	276
F5HX15	Poly(Hydroxyalkanoate) granule-associated protein	HMPREF0021_01239	Acinetobacter baumannii 6013150	151
F0E1A6	Poly(Hydroxyalkanoate) granule-associated protein	G1E_06362	Pseudomonas sp. TJI-51	139
F5ILU2	Poly(Hydroxyalkanoate) granule-associated protein	HMPREF0022_01963	Acinetobacter baumannii 6014059	151
F5I5L1	Poly(Hydroxyalkanoate) granule-associated protein	HMPREF0020_00269	Acinetobacter baumannii 6013113	151
F0E1A5	Poly(Hydroxyalkanoate) granule-associated protein	G1E_06357	Pseudomonas sp. TJI-51	209
B4WZV9	Poly(Hydroxyalkanoate) granule-associated protein	ADG881_2820	Alcanivorax sp. DG881	148
B5JSA2	Poly(Hydroxyalkanoate) granule-associated protein	GP5015_969	Gamma proteobacterium HTCC5015	149
E1IFK6	Poly(Hydroxyalkanoate) granule-associated protein	OSCT_2107	Oscillochloris trichoides DG-6	157
F0C7C1	Poly(Hydroxyalkanoate) granule-associated protein	XGA_2806	Xanthomonas gardneri ATCC 19865	186
A1W3G1	Poly(Hydroxyalkanoate) granule-associated protein	Ajs_0536	Acidovorax sp. (strain JS42)	157
F4G5D0	Poly(Hydroxyalkanoate) granule-associated protein	Alide2_0606	Alicycliphilus denitrificans (strain DSM 14773 / CIP 107495 / K601)	147
A5WA42	Poly(Hydroxyalkanoate) granule-associated protein	Pput_4882	Pseudomonas putida (strain F1 / ATCC 700007)	139
E8TY10	Poly(Hydroxyalkanoate) granule-associated protein	Alide_0641	Alicycliphilus denitrificans (strain JCM 14587 / BC)	147
B1J2T1	Poly(Hydroxyalkanoate) granule-associated protein	PputW619_0457	Pseudomonas putida (strain W619)	254
B1J2T0	Poly(Hydroxyalkanoate) granule-associated protein	PputW619_0456	Pseudomonas putida (strain W619)	139
B0KM32	Poly(Hydroxyalkanoate) granule-associated protein	PputGB1_5057	Pseudomonas putida (strain GB-1)	258
C7RIN7	Poly(Hydroxyalkanoate) granule-associated protein	CAP2UW1_3347	Accumulibacter phosphatis (strain UW-1)	189
B2I928	Poly(Hydroxyalkanoate) granule-associated protein	XfasM23_0559	Xylella fastidiosa (strain M23)	168
E4PNP8	Poly(Hydroxyalkanoate) granule-associated protein	HP15_1778	Marinobacter adhaerens (strain HP15)	137
B8GC42	Poly(Hydroxyalkanoate) granule-associated protein	Cagg_0063	Chloroflexus aggregans (strain MD-66 / DSM 9485)	159
A1U0Q8	Poly(Hydroxyalkanoate) granule-associated protein	Maqu_1492	Marinobacter aquaeolei (strain ATCC 700491 / DSM 11845 / VT8) (Marinobacter hydrocarbonoclasticus (strain DSM 11845))	139
A1VT14	Poly(Hydroxyalkanoate) granule-associated protein	Pnap_3495	Polaromonas naphthalenivorans (strain CJ2)	194
F4DME5	Poly(Hydroxyalkanoate) granule-associated protein	MDS_0563	Pseudomonas mendocina (strain NK-01)	148
F4DME6	Poly(Hydroxyalkanoate) granule-associated protein	MDS_0564	Pseudomonas mendocina (strain NK-01)	299
E3I8B8	Poly(Hydroxyalkanoate) granule-associated protein	Rvan_0461	Rhodomicrobium vannielii (strain ATCC 17100 / ATH 3.1.1 / DSM 162 / LMG 4299)	158
A9WJ13	Poly(Hydroxyalkanoate) granule-associated protein	Caur_3284	Chloroflexus aurantiacus (strain ATCC 29366 / DSM 635 / J-10-fl)	159
B9LD26	Poly(Hydroxyalkanoate) granule-associated protein	Chy400_3544	Chloroflexus aurantiacus (strain ATCC 29364 / DSM 637 / Y-400-fl)	159
E6WTR8	Poly(Hydroxyalkanoate) granule-associated protein	Psesu_1725	Pseudoxanthomonas suwonensis (strain 11-1)	176
B0KM33	Poly(Hydroxyalkanoate) granule-associated protein	PputGB1_5058	Pseudomonas putida (strain GB-1)	139
B9MCN2	Poly(Hydroxyalkanoate) granule-associated protein	Dtpsy_0552	Acidovorax ebreus (strain TPSY) (Diaphorobacter sp. (strain TPSY))	157
E4R9G3	Poly(Hydroxyalkanoate) granule-associated protein	PPUBIRD1_4796	Pseudomonas putida (strain BIRD-1)	139
B4SP48	Poly(Hydroxyalkanoate) granule-associated protein	Smal_2543	Stenotrophomonas maltophilia (strain R551-3)	163
A5WA41	Poly(Hydroxyalkanoate) granule-associated protein	Pput_4881	Pseudomonas putida (strain F1 / ATCC 700007)	261
A4XPM9	Poly(Hydroxyalkanoate) granule-associated protein	Pmen_0525	Pseudomonas mendocina (strain ymp)	148
A4XPN0	Poly(Hydroxyalkanoate) granule-associated protein	Pmen_0526	Pseudomonas mendocina (strain ymp)	284
C5CYA9	Poly(Hydroxyalkanoate) granule-associated protein	Vapar_0350	Variovorax paradoxus (strain S110)	167
F3LNW2	Polygranule-associated protein	RBXJA2T_06865	Rubrivivax benzoatilyticus JA2	204
A2SD13	Polygranule-associated protein	Mpe_A0490	Methylibium petroleiphilum (strain PM1)	182
C6KUM1	Polyhydroxyalkanoate granule-associated protein		Uncultured bacterium	171
E2XK07	Polyhydroxyalkanoate granule-associated protein GA1	PFWH6_0406	Pseudomonas fluorescens WH6	140
Q1I3T2	Polyhydroxyalkanoate granule-associated protein GA1	phaI PSEEN5071	Pseudomonas entomophila (strain L48)	139
Q88D20	Polyhydroxyalkanoate granule-associated protein GA1	PP5008 PP_5008	Pseudomonas putida (strain KT2440)	139
Q4KJL0	Polyhydroxyalkanoate granule-associated protein GA1	PFL_0429	Pseudomonas fluorescens (strain Pf-5 / ATCC BAA-477)	140
Q88D21	Polyhydroxyalkanoate granule-associated protein GA2	PP5007 PP_5007	Pseudomonas putida (strain KT2440)	261
Q4KJK9	Polyhydroxyalkanoate granule-associated protein GA2	PFL_0430	Pseudomonas fluorescens (strain Pf-5 / ATCC BAA-477)	290
D7HUK1	Polyhydroxyalkanoate granule-associated protein PhaF	PSA3335_0511	Pseudomonas savastanoi pv. savastanoi NCPPB 3335	257
E7PHT6	Polyhydroxyalkanoate granule-associated protein PhaF	PsgRace4_05588	Pseudomonas syringae pv. glycinea str. race 4	261
F3BYD5	Polyhydroxyalkanoate granule-associated protein PhaF	Pgy4_00605	Pseudomonas syringae pv. glycinea str. race 4	173
E7PBZ8	Polyhydroxyalkanoate granule-associated protein PhaF	PsgB076_24844	Pseudomonas syringae pv. glycinea str. B076	261
F3I099	Polyhydroxyalkanoate granule-associated protein PhaF	PSYAC_08917	Pseudomonas syringae pv. actinidiae str. M302091	257
F3JXI3	Polyhydroxyalkanoate granule-associated protein PhaF	PSYTB_07721	Pseudomonas syringae pv. tabaci ATCC 11528	279
F3EQ27	Polyhydroxyalkanoate granule-associated protein PhaF	PSYMO_00585	Pseudomonas syringae pv. mori str. 301020	275
F3E070	Polyhydroxyalkanoate granule-associated protein PhaF	PSYMP_19794	Pseudomonas syringae pv. morsprunorum str. M302280PT	257
F3IG85	Polyhydroxyalkanoate granule-associated protein PhaF	PLA106_08590	Pseudomonas syringae pv. lachrymans str. M302278PT	257
F2ZF03	Polyhydroxyalkanoate granule-associated protein PhaF	POR16_04509	Pseudomonas syringae pv. oryzae str. 1_6	260
E2MF65	Polyhydroxyalkanoate granule-associated protein PhaF	PSPTOT1_2703	Pseudomonas syringae pv. tomato T1	257
F3E9L8	Polyhydroxyalkanoate granule-associated protein PhaF	PLA107_06966	Pseudomonas syringae pv. lachrymans str. M301315	261
F3D7W4	Polyhydroxyalkanoate granule-associated protein PhaF	PSYAE_00325	Pseudomonas syringae pv. aesculi str. 0893_23	261
F3HSE1	Polyhydroxyalkanoate granule-associated protein PhaF	PMA4326_25952	Pseudomonas syringae pv. maculicola str. ES4326	256
Q87UZ5	Polyhydroxyalkanoate granule-associated protein PhaF	PSPTO_5147	Pseudomonas syringae pv. tomato	257
Q48PJ1	Polyhydroxyalkanoate granule-associated protein PhaF	PSPPH_0375	Pseudomonas syringae pv. phaseolicola (strain 1448A / Race 6)	261
Q2RYQ6	Polyhydroxyalkanoate granule-associated protein PhaF, putative	SRU_2835	Salinibacter ruber (strain DSM 13855 / M31)	219
E7PHT5	Polyhydroxyalkanoate granule-associated protein PhaI	Pgy4_00600 PsgRace4_05583	Pseudomonas syringae pv. glycinea str. race 4	157
F3D7W3	Polyhydroxyalkanoate granule-associated protein PhaI	PSYAE_00320	Pseudomonas syringae pv. aesculi str. 0893_23	157
E2MF64	Polyhydroxyalkanoate granule-associated protein PhaI	PSPTOT1_2702	Pseudomonas syringae pv. tomato T1	148
F3IG86	Polyhydroxyalkanoate granule-associated protein PhaI	PLA106_08595	Pseudomonas syringae pv. lachrymans str. M302278PT	148
F3EQ26	Polyhydroxyalkanoate granule-associated protein PhaI	PSYMO_00580	Pseudomonas syringae pv. mori str. 301020	157
F3E9L9	Polyhydroxyalkanoate granule-associated protein PhaI	PLA107_06971	Pseudomonas syringae pv. lachrymans str. M301315	157
F3JXI2	Polyhydroxyalkanoate granule-associated protein PhaI	PSYTB_07716	Pseudomonas syringae pv. tabaci ATCC 11528	157
E7PBZ9	Polyhydroxyalkanoate granule-associated protein PhaI	PsgB076_24849	Pseudomonas syringae pv. glycinea str. B076	157
F3E069	Polyhydroxyalkanoate granule-associated protein PhaI	PSYMP_19789	Pseudomonas syringae pv. morsprunorum str. M302280PT	157
F3HSE2	Polyhydroxyalkanoate granule-associated protein PhaI	PMA4326_25957	Pseudomonas syringae pv. maculicola str. ES4326	157
F3I0A0	Polyhydroxyalkanoate granule-associated protein PhaI	PSYAC_08922	Pseudomonas syringae pv. actinidiae str. M302091	157
Q48PJ2	Polyhydroxyalkanoate granule-associated protein PhaI	PSPPH_0374	Pseudomonas syringae pv. phaseolicola (strain 1448A / Race 6)	185
Q87UZ4	Polyhydroxyalkanoate granule-associated protein PhaI	PSPTO_5148	Pseudomonas syringae pv. tomato	148
B8KKE3	Polyhydroxyalkanoate synthesis protein PhaF	phaF NOR53_3167	Gamma proteobacterium NOR5-3	170
A3L2J4	Polyhydroxyalkanoate synthesis protein PhaF	PACG_04359	Pseudomonas aeruginosa C3719	309
A3LJ68	Polyhydroxyalkanoate synthesis protein PhaF	PA2G_04892	Pseudomonas aeruginosa 2192	305
E3A118	Polyhydroxyalkanoate synthesis protein PhaF	PA39016_002230079	Pseudomonas aeruginosa 39016	442
B7V3F3	Polyhydroxyalkanoate synthesis protein PhaF	phaF PLES_54501	Pseudomonas aeruginosa (strain LESB58)	309
Q1I3T3	Polyhydroxyalkanoate synthesis protein PhaF	phaF PSEEN5070	Pseudomonas entomophila (strain L48)	234
Q02EV7	Polyhydroxyalkanoate synthesis protein PhaF	phaF PA14_66875	Pseudomonas aeruginosa (strain UCBPP-PA14)	309
A6VDI3	Polyhydroxyalkanoate synthesis protein PhaF	phaF PSPA7_5799	Pseudomonas aeruginosa (strain PA7)	322
Q9HUC3	Polyhydroxyalkanoate synthesis protein PhaF	phaF PA5060	Pseudomonas aeruginosa	309
F5K700	Polyhydroxyalkanoate synthesis protein PhaF (Fragment)	PA13_19239	Pseudomonas aeruginosa 138244	196
F5KQX8	Polyhydroxyalkanoate synthesis protein PhaF (Fragment)	PA15_21263	Pseudomonas aeruginosa 152504	197
Q1YH57	Possible phasin	SI859A1_00381	Manganese-oxidizing bacterium (strain SI85-9A1)	153
A1K3K1	Probable phasin	azo0789	Azoarcus sp. (strain BH72)	186
A1KC75	Probable phasin	azo3815	Azoarcus sp. (strain BH72)	183
Q7NYA8	Probable phasin	CV_1366	Chromobacterium violaceum	184
Q8L3N9	Protein associated to the polyhydroxyalkanoate inclusion	phaF	Pseudomonas sp. 61-3	253
Q8L3P0	Protein associated to the polyhydroxyalkanoate inclusion	phaI	Pseudomonas sp. 61-3	140
Q47WT1	Putative granule-associated protein	CPS_4086	Colwellia psychrerythraea (strain 34H / ATCC BAA-681) (Vibrio psychroerythus)	287
A1K5S7	Putative phasin protein	phaP azo1565	Azoarcus sp. (strain BH72)	167
F5K6Z9	Putative poly(Hydroxyalcanoate) granule associated protein	PA13_19234	Pseudomonas aeruginosa 138244	138
F5KQX9	Putative poly(Hydroxyalcanoate) granule associated protein	PA15_21268	Pseudomonas aeruginosa 152504	138
F5JLV1	Putative poly(Hydroxyalcanoate) granule associated protein	AB210_0603	Acinetobacter baumannii AB210	112
A3M569	Putative poly(Hydroxyalcanoate) granule associated protein	A1S_1636	Acinetobacter baumannii (strain ATCC 17978 / NCDC KC 755)	151
B2HZI8	Putative poly(Hydroxyalcanoate) granule associated protein	ACICU_01662	Acinetobacter baumannii (strain ACICU)	151
B0VD71	Putative poly(Hydroxyalcanoate) granule associated protein	ABAYE2018	Acinetobacter baumannii (strain AYE)	168
Q3BUZ8	Putative poly(Hydroxyalcanoate) granule associated protein	XCV1684	Xanthomonas campestris pv. vesicatoria (strain 85-10)	186
Q02EV6	Putative poly(Hydroxyalcanoate) granule associated protein	phaI PA14_66880	Pseudomonas aeruginosa (strain UCBPP-PA14)	138
B0VNW5	Putative poly(Hydroxyalcanoate) granule associated protein	ABSDF1856	Acinetobacter baumannii (strain SDF)	168
B7V3F4	Putative poly(Hydroxyalcanoate) granule associated protein	PLES_54511	Pseudomonas aeruginosa (strain LESB58)	138
E8PE98	Putative poly(Hydroxyalcanoate) granule associated protein	ABK1_2120	Acinetobacter baumannii (strain 1656-2)	151
F0QDX0	Putative poly(Hydroxyalcanoate) granule associated protein	ABTW07_1878	Acinetobacter baumannii (strain TCDC-AB0715)	151
B0RUW8	Putative poly(Hydroxyalcanoate) granule associated protein	xcc-b100_2676	Xanthomonas campestris pv. campestris (strain B100)	186
D8JKI2	Putative poly(Hydroxyalcanoate) granule associated protein	AOLE_10570	Acinetobacter sp. (strain JCM 1667 / KCTC 23045 / DR1)	151
Q6FCD9	Putative poly(Hydroxyalcanoate) granule associated protein	ACIAD1407	Acinetobacter sp. (strain ADP1)	170
D2UAX0	Putative polyhydroxyalcanoate_granule_associated_protein	XALc_1711	Xanthomonas albilineans (strain GPE PC73 / CFBP 7063)	209
F2KDC8	Putative polyhydroxyalkanoate associated protein	PSEBR_a405	Pseudomonas brassicacearum (strain NFM421)	140
C3K8U6	Putative polyhydroxyalkanoate biosynthesis-related protein	phaI PFLU_0391	Pseudomonas fluorescens (strain SBW25)	140
Q3KJC3	Putative polyhydroxyalkanoate biosynthesis-related protein	Pfl01_0389	Pseudomonas fluorescens (strain Pf0-1)	140
B4EAU2	Putative storage protein	BceJ2315_08210 BCAL0831	Burkholderia cepacia (strain J2315 / LMG 16656) (Burkholderia cenocepacia (strain J2315))	194
F2KDC9	Putative transcriptional regulatory protein	PSEBR_a406	Pseudomonas brassicacearum (strain NFM421)	302
A3GUW1	Putative uncharacterized protein	A5E_A0696 VCE_001394	Vibrio cholerae B33	115
A3GMJ1	Putative uncharacterized protein	A5C_A0874	Vibrio cholerae NCTC 8457	115
A6D2N8	Putative uncharacterized protein	VSAK1_25630	Vibrio shilonii AK1	115
C2C917	Putative uncharacterized protein	VCG_001568	Vibrio cholerae 12129(1)	115
C9P682	Putative uncharacterized protein	VIB_001811	Vibrio metschnikovii CIP 69.14	115
C9YDL8	Putative uncharacterized protein	Csp_F37150	Curvibacter putative symbiont of Hydra magnipapillata	202
D0SVG3	Putative uncharacterized protein	HMPREF0017_01287	Acinetobacter lwoffii SH145	167
E1XV09	Putative uncharacterized protein	LPW_06421	Legionella pneumophila	97
D0HQP5	Putative uncharacterized protein	VIG_002106	Vibrio cholerae INDRE 91/1	115
A6XTX7	Putative uncharacterized protein	A33_A0969	Vibrio cholerae AM-19226	115
A6FIB2	Putative uncharacterized protein	PE36_11332	Moritella sp. PE36	241
Q1VDI4	Putative uncharacterized protein	V12G01_01850	Vibrio alginolyticus 12G01	115
F2ITZ4	Putative uncharacterized protein	VCLMA_B0476	Vibrio cholerae LMA3894-4	115
C9QDR7	Putative uncharacterized protein	VIA_001127	Vibrio orientalis CIP 102891 = ATCC 33934	115
D2YMA7	Putative uncharacterized protein	VMD_08910	Vibrio mimicus VM573	115
D6JPS1	Putative uncharacterized protein	HMPREF0013_00328	Acinetobacter sp. SH024	151
E3BK85	Putative uncharacterized protein	VIBC2010_04809	Vibrio caribbenthicus ATCC BAA-2122	115
D0SHP8	Putative uncharacterized protein	HMPREF0026_00646	Acinetobacter junii SH205	151
D7HCC9	Putative uncharacterized protein	VCRC385_00899	Vibrio cholerae RC385	115
C6S228	Putative uncharacterized protein	VCH_002933	Vibrio cholerae CIRS101	115
D6R6T7	Putative uncharacterized protein		Uncultured bacterium	235
E2XK08	Putative uncharacterized protein	PFWH6_0407	Pseudomonas fluorescens WH6	303
Q1YZC7	Putative uncharacterized protein	P3TCK_19540	Photobacterium profundum 3TCK	119
A4BH60	Putative uncharacterized protein	MED297_15095	Reinekea blandensis MED297	149
A3L2J3	Putative uncharacterized protein	PACG_04358	Pseudomonas aeruginosa C3719	138
A2VX22	Putative uncharacterized protein	BCPG_02584	Burkholderia cenocepacia PC184	188
C2I091	Putative uncharacterized protein	VCA_000930	Vibrio cholerae bv. albensis VL426	115
D0YXX8	Putative uncharacterized protein	VDA_002141	Photobacterium damselae subsp. damselae CIP 102761	118
Q0G6C2	Putative uncharacterized protein	FP2506_08121	Fulvimarina pelagi HTCC2506	136
D2Y9F8	Putative uncharacterized protein	VMB_01550	Vibrio mimicus VM603	115
F3LEV7	Putative uncharacterized protein	IMCC1989_2613	Gamma proteobacterium IMCC1989	127
Q2BGH0	Putative uncharacterized protein	MED92_12189	Neptuniibacter caesariensis	212
F5XWX0	Putative uncharacterized protein	Rta_06530	Ramlibacter tataouinensis TTB310	157
A5ZZ71	Putative uncharacterized protein	A5A_1276	Vibrio cholerae MZO-2	115
D0X649	Putative uncharacterized protein	VME_05620	Vibrio harveyi 1DA3	115
A3LJ67	Putative uncharacterized protein	PA2G_04891	Pseudomonas aeruginosa 2192	138
D0GZY9	Putative uncharacterized protein	VII_000991	Vibrio mimicus MB451	115
C9NV13	Putative uncharacterized protein	VIC_003123	Vibrio coralliilyticus ATCC BAA-450	115
A3JIV6	Putative uncharacterized protein	MELB17_13777	Marinobacter sp. ELB17	150
E8M866	Putative uncharacterized protein	VISI1226_09989	Vibrio sinaloensis DSM 21326	115
A3XYK2	Putative uncharacterized protein	MED222_07370	Vibrio sp. MED222	115
C9PFS5	Putative uncharacterized protein	VFA_002168	Vibrio furnissii CIP 102972	115
Q938U8	Putative uncharacterized protein		Vibrio parahaemolyticus	115
E8VVC0	Putative uncharacterized protein	VVMO6_04113	Vibrio vulnificus MO6-24/O	115
F3RYI0	Putative uncharacterized protein	VP10329_09187	Vibrio parahaemolyticus 10329	115
A3JDI5	Putative uncharacterized protein	MELB17_12431	Marinobacter sp. ELB17	102
A5L029	Putative uncharacterized protein	VSWAT3_24614	Vibrionales bacterium SWAT-3	115
A8SZX6	Putative uncharacterized protein	AND4_06579	Vibrio sp. AND4	115
D0YYR0	Putative uncharacterized protein	VDA_002423	Photobacterium damselae subsp. damselae CIP 102761	68
D0ICQ7	Putative uncharacterized protein	VHA_003536	Grimontia hollisae CIP 101886	115
D0H5J7	Putative uncharacterized protein	VIJ_001723	Vibrio cholerae RC27	115
D4XR93	Putative uncharacterized protein	HMP0015_2235	Acinetobacter haemolyticus ATCC 19194	151
D0HZU9	Putative uncharacterized protein	VIH_002045	Vibrio cholerae CT 5369-93	115
F5SM20	Putative uncharacterized protein	HMPREF9373_0103	Psychrobacter sp. 1501(2011)	191
F5XYW1	Putative uncharacterized protein	Rta_08670	Ramlibacter tataouinensis TTB310	168
A3USJ0	Putative uncharacterized protein	V12B01_15116	Vibrio splendidus 12B01	115
C2JBQ9	Putative uncharacterized protein	VCF_001363	Vibrio cholerae BX 330286	115
C2I805	Putative uncharacterized protein	VIF_002806	Vibrio cholerae TM 11079-80	115
A6EVP8	Putative uncharacterized protein	MDG893_06805	Marinobacter algicola DG893	139
A2VVE9	Putative uncharacterized protein	BCPG_01988	Burkholderia cenocepacia PC184	194
E5UE51	Putative uncharacterized protein	HMPREF0005_00250	Achromobacter xylosoxidans C54	192
E1VJ85	Putative uncharacterized protein	HDN1F_12940	Gamma proteobacterium HdN1	145
A2P2V6	Putative uncharacterized protein	A55_A0541	Vibrio cholerae 1587	115
A6ACS4	Putative uncharacterized protein	A59_A0788	Vibrio cholerae 623-39	115
A9DAZ0	Putative uncharacterized protein	HPDFL43_11471	Hoeflea phototrophica DFL-43	145
D0SEJ5	Putative uncharacterized protein	HMPREF0016_02268	Acinetobacter johnsonii SH046	161
F2G648	Putative uncharacterized protein	MADE_1012150	Alteromonas macleodii (strain DSM 17117 / Deep ecotype)	119
A2PPZ5	Putative uncharacterized protein	A51_C0610	Vibrio cholerae MZO-3	115
C9Q996	Putative uncharacterized protein	VCJ_002725	Vibrio sp. RC341	115
A2W902	Putative uncharacterized protein	BDAG_01165	Burkholderia dolosa AUO158	188
A1EI08	Putative uncharacterized protein	VCV52_A0643	Vibrio cholerae V52	115
C2ICQ5	Putative uncharacterized protein	VCC_000461	Vibrio cholerae RC9	115
C2ISC8	Putative uncharacterized protein	VCB_001790	Vibrio cholerae TMA 21	115
D0HEC4	Putative uncharacterized protein	VMA_001389	Vibrio mimicus VM223	115
D0IJ99	Putative uncharacterized protein	VOA_001728	Vibrio sp. RC586	115
A0P3C2	Putative uncharacterized protein	SIAM614_05386	Labrenzia aggregata IAM 12614	172
A2W7F3	Putative uncharacterized protein	BDAG_00595	Burkholderia dolosa AUO158	193
A5EZX3	Putative uncharacterized protein	VC0395_0629 VC395_A0623	Vibrio cholerae serotype O1 (strain ATCC 39541 / Ogawa 395 / O395)	115
D3NUH0	Putative uncharacterized protein	AZL_014110	Azospirillum sp. (strain B510)	224
B4R941	Putative uncharacterized protein	PHZ_c1297	Phenylobacterium zucineum (strain HLK1)	188
A9B4M8	Putative uncharacterized protein	Haur_1550	Herpetosiphon aurantiacus (strain ATCC 23779 / DSM 785)	131
F4LDI9	Putative uncharacterized protein	BPTD_3393	Bordetella pertussis (strain CS)	192
C3NWV0	Putative uncharacterized protein	VCD_000636	Vibrio cholerae serotype O1 (strain MJ-1236)	115
B0UDX0	Putative uncharacterized protein	M446_5724	Methylobacterium sp. (strain 4-46)	108
Q7VTS0	Putative uncharacterized protein	BP3441	Bordetella pertussis	192
B3RBF2	Putative uncharacterized protein	RALTA_B1632	Cupriavidus taiwanensis (strain R1 / LMG 19424) (Ralstonia taiwanensis (strain LMG 19424))	130
D5HC91	Putative uncharacterized protein	SRM_02725	Salinibacter ruber (strain M8)	176
B6IVV4	Putative uncharacterized protein	RC1_3062	Rhodospirillum centenum (strain ATCC 51521 / SW)	278
Q7W4W5	Putative uncharacterized protein	BPP3541	Bordetella parapertussis	192
Q2W1T5	Putative uncharacterized protein	amb3386	Magnetospirillum magneticum (strain AMB-1 / ATCC 700264)	99
D3NSE8	Putative uncharacterized protein	AZL_006890	Azospirillum sp. (strain B510)	170
Q3STW6	Putative uncharacterized protein	Nwi_1013	Nitrobacter winogradskyi (strain Nb-255 / ATCC 25391)	126
A7N3X4	Putative uncharacterized protein	VIBHAR_05367	Vibrio harveyi (strain ATCC BAA-1116 / BB120)	115
B8IB97	Putative uncharacterized protein	Mnod_2337	Methylobacterium nodulans (strain ORS2060 / LMG 21967)	111
D3NSE7	Putative uncharacterized protein	AZL_006880	Azospirillum sp. (strain B510)	246
Q6N3C4	Putative uncharacterized protein	RPA3770	Rhodopseudomonas palustris	167
A9I8L7	Putative uncharacterized protein	Bpet0930	Bordetella petrii (strain ATCC BAA-461 / DSM 12804 / CCUG 43448)	191
A5ERB2	Putative uncharacterized protein	BBta_6819	Bradyrhizobium sp. (strain BTAi1 / ATCC BAA-1182)	144
B1M656	Putative uncharacterized protein	Mrad2831_0064	Methylobacterium radiotolerans (strain ATCC 27329 / DSM 1819 / JCM 2831)	179
E1VBC0	Putative uncharacterized protein	HELO_2297	Halomonas elongata (strain ATCC 33173 / DSM 2581 / NBRC 15536 / NCIMB 2198 / 1H9)	124
Q5WYX9	Putative uncharacterized protein	lpl0606	Legionella pneumophila (strain Lens)	97
A2SFX9	Putative uncharacterized protein	Mpe_A1506	Methylibium petroleiphilum (strain PM1)	181
Q1QUP7	Putative uncharacterized protein	Csal_2464	Chromohalobacter salexigens (strain DSM 3043 / ATCC BAA-138 / NCIMB 13768)	150
Q0AB86	Putative uncharacterized protein	Mlg_0547	Alkalilimnicola ehrlichei (strain MLHE-1)	121
F0KMY9	Putative uncharacterized protein	BDGL_001005	Acinetobacter calcoaceticus (strain PHEA-2)	151
F0LXB3	Putative uncharacterized protein	vfu_B00319	Vibrio furnissii (strain DSM 14383 / NCTC 11218)	115
B1XV81	Putative uncharacterized protein	Pnec_1084	Polynucleobacter necessarius (strain STIR1)	44
A5V1H8	Putative uncharacterized protein	RoseRS_4398	Roseiflexus sp. (strain RS-1)	129
Q0VQX1	Putative uncharacterized protein	ABO_0979	Alcanivorax borkumensis (strain SK2 / ATCC 700651 / DSM 11573)	158
A9B4M7	Putative uncharacterized protein	Haur_1549	Herpetosiphon aurantiacus (strain ATCC 23779 / DSM 785)	245
Q6N2B3	Putative uncharacterized protein	RPA4137	Rhodopseudomonas palustris	143
Q2RZM7	Putative uncharacterized protein	SRU_2505	Salinibacter ruber (strain DSM 13855 / M31)	176
Q7WGE3	Putative uncharacterized protein	BB3976	Bordetella bronchiseptica (Alcaligenes bronchisepticus)	192
E1SRY9	Putative uncharacterized protein	Fbal_0747	Ferrimonas balearica (strain DSM 9799 / CCM 4581 / PAT)	117
D8IZ16	Putative uncharacterized protein	Hsero_4759	Herbaspirillum seropedicae (strain SmR1)	189
B1WW44	Putative uncharacterized protein	cce_3029	Cyanothece sp. (strain ATCC 51142)	114
E1SRY8	Putative uncharacterized protein	Fbal_0746	Ferrimonas balearica (strain DSM 9799 / CCM 4581 / PAT)	145
Q9HUC2	Putative uncharacterized protein	PA5061	Pseudomonas aeruginosa	138
C7CER5	Putative uncharacterized protein	METDI4388	Methylobacterium extorquens (strain DSM 5838 / DM4) (Methylobacterium dichloromethanicum (strain DM4))	199
C3LVV4	Putative uncharacterized protein	VCM66_A0647	Vibrio cholerae serotype O1 (strain M66-2)	115
B7VRJ8	Putative uncharacterized protein	VS_II0586	Vibrio splendidus (strain LGP32) (Vibrio splendidus (strain Mel32))	115
Q9KLQ3	Putative uncharacterized protein	VC_A0689	Vibrio cholerae	115
A7ILV0	Putative uncharacterized protein	Xaut_3768	Xanthobacter autotrophicus (strain ATCC BAA-1158 / Py2)	184
A7NHB5	Putative uncharacterized protein	Rcas_0741	Roseiflexus castenholzii (strain DSM 13941 / HLO8)	129
Q5P5T5	Putative uncharacterized protein	AZOSEA12020 ebA2178	Aromatoleum aromaticum (strain EbN1) (Azoarcus sp. (strain EbN1))	150
B7I5Q6	Putative uncharacterized protein	AB57_1859	Acinetobacter baumannii (strain AB0057)	151
B0JGJ3	Putative uncharacterized protein	MAE_54370	Microcystis aeruginosa (strain NIES-843)	107
Q6LQZ2	Putative uncharacterized protein	PBPRA1880	Photobacterium profundum (Photobacterium sp. (strain SS9))	241
A7HD74	Putative uncharacterized protein	Anae109_2469	Anaeromyxobacter sp. (strain Fw109-5)	105
Q211R7	Putative uncharacterized protein	RPC_3327	Rhodopseudomonas palustris (strain BisB18)	113
F4GPK2	Putative uncharacterized protein	PT7_1982	Pusillimonas sp. (strain T7-7)	195
A4YML5	Putative uncharacterized protein	BRADO1235	Bradyrhizobium sp. (strain ORS278)	144
A6VDI4	Putative uncharacterized protein	PSPA7_5800	Pseudomonas aeruginosa (strain PA7)	138
B1XHQ4	Putative uncharacterized protein	SYNPCC7002_A1986	Synechococcus sp. (strain ATCC 27264 / PCC 7002 / PR-6) (Agmenellum quadruplicatum)	107
Q6LQZ3	Putative uncharacterized protein GA2	GA2 PBPRA1879	Photobacterium profundum (Photobacterium sp. (strain SS9))	119
Q0JZV8	Putative uncharacterized protein h16_B1934	H16_B1934	Cupriavidus necator (strain ATCC 17699 / H16 / DSM 428 / Stanier 337) (Ralstonia eutropha)	142
B2FKF3	Putative uncharacterized protein phaF	phaF Smlt3101	Stenotrophomonas maltophilia (strain K279a)	163
Q7MD27	Putative uncharacterized protein VVA1209	VVA1209	Vibrio vulnificus (strain YJ016)	115
B7ICL8	Transcriptional regulator of phasin expression	THA_1300	Thermosipho africanus (strain TCF52B)	161
C3K8U7	Transcriptional regulatory protein	algP2 PFLU_0392	Pseudomonas fluorescens (strain SBW25)	315
Q3KJC2	Transcriptional regulatory protein (Of PHA genes)	Pfl01_0390	Pseudomonas fluorescens (strain Pf0-1)	292
A8I599	Uncharacterized conserved protein	AZC_2249	Azorhizobium caulinodans (strain ATCC 43989 / DSM 5975 / ORS 571)	187
A8I5A1	Uncharacterized conserved protein	AZC_2250	Azorhizobium caulinodans (strain ATCC 43989 / DSM 5975 / ORS 571)	148
A6SVX2	Uncharacterized conserved protein	mma_0729	Janthinobacterium sp. (strain Marseille) (Minibacterium massiliensis)	188
Q2SII4	Uncharacterized conserved protein	HCH_02755	Hahella chejuensis (strain KCTC 2396)	137
