# Supplementary material for: A New Family of Intrinsically Disordered Proteins: Structural Characterization of the Major Phasin PhaF from Pseudomonas putida KT2440
Source: PLoS One. 2013 Feb 15;8(2):e56904. doi: 10.1371/journal.pone.0056904 (PMC3574117; doi:10.1371/journal.pone.0056904)
Supplement: Table S2 — Phasins from the UniProtKB database with probability of containing coiled-coil sequences between 25%-75% according to the COILS procedure. (XLS) [file pone.0056904.s006.xls]

## Sheet: Coiled-coil probabilities 25-75
Supporting Table T1. Phasins from the UniProtKB database with probability of containing coiled-coil sequences between 25%-75% according to the COILS procedure.
Accession	Protein names	Gene names	Organism	Length
Q79EN2	Aeromonas caviae phaC PHA synthase,complete cds		Aeromonas punctata (Aeromonas caviae)	116
Q89H66	Bll6129 protein	bll6129	Bradyrhizobium japonicum	113
Q89R85	Blr2887 protein	blr2887	Bradyrhizobium japonicum	151
Q8GPM0	Granule-associated 11 kDa protein	gap11	Methylobacterium extorquens (Methylobacterium dichloromethanicum) (Protomonas extorquens)	118
C7CKA9	Granule-associated 11 kDa protein	gap11 METDI3000	Methylobacterium extorquens (strain DSM 5838 / DM4) (Methylobacterium dichloromethanicum (strain DM4))	118
A3RPG4	Granule-associated protein	RRSL_04530	Ralstonia solanacearum UW551	194
D6CPL0	Granule-associated protein (Phasin)	phaP THI_1248	Thiomonas sp. (strain 3As)	186
E6PQD8	Granule-associated protein (Phasin)	phaP CARN2_2614	Mine drainage metagenome	183
F5RHN7	Granule-associated protein Phasin	METUNv1_03835	Methyloversatilis universalis FAM5	187
A4G3B8	Granule-associated protein Phasin	phaP HEAR0813	Herminiimonas arsenicoxydans	189
Q2KC99	Hypothetical conserved protein	RHE_CH00721	Rhizobium etli (strain CFN 42 / ATCC 51251)	149
D0J235	Hypothetical conserved protein	CtCNB1_3192	Comamonas testosteroni (strain CNB-2)	157
B3PQE8	Hypothetical conserved protein	RHECIAT_CH0000805	Rhizobium etli (strain CIAT 652)	149
Q2W8A0	Magnetic particle membrane specific GTPase P16	amb1121	Magnetospirillum magneticum (strain AMB-1 / ATCC 700264)	160
Q988Y4	Mlr6541 protein	mlr6541	Rhizobium loti (Mesorhizobium loti)	152
E2CSN6	Phasin	TRICHSKD4_6189	Roseibium sp. TrichSKD4	127
F3KPF7	Phasin	HGR_01572	Hylemonella gracilis ATCC 19624	186
F6E0L4	Phasin	Sinme_0425	Sinorhizobium meliloti AK83	148
A7BQZ1	Phasin	BGP_3961	Beggiatoa sp. PS	87
F6BSU3	Phasin	SinmeB_0330	Sinorhizobium meliloti BL225C	148
F8GXX9	Phasin	phaP CNE_BB1p07820	Cupriavidus necator N-1	192
Q9F5Q3	Phasin	phaP	Ectothiorhodospira vacuolata	123
B9C7W4	Phasin	BURMUCGD2M_1574	Burkholderia multivorans CGD2M	188
D5RJ94	Phasin	HMPREF0731_1154	Roseomonas cervicalis ATCC 49957	226
D6V337	Phasin	AfiDRAFT_0353	Afipia sp. 1NLS2	124
D5QVD4	Phasin	MettrDRAFT_3760	Methylosinus trichosporium OB3b	119
B9R2G5	Phasin	SADFL11_770	Labrenzia alexandrii DFL-11	129
F7XZP7	Phasin	Mesop_2561	Mesorhizobium opportunistum WSM2075	152
B6JC41	Phasin	OCAR_5122 OCA5_c28440	Oligotropha carboxidovorans (strain ATCC 49405 / DSM 1227 / OM5)	140
Q46RG4	Phasin	Reut_B4922	Cupriavidus pinatubonensis (strain JMP134 / LMG 1197) (Alcaligenes eutrophus) (Ralstonia eutropha)	190
Q1BTJ5	Phasin	Bcen_2159	Burkholderia cenocepacia (strain AU 1054)	194
B0UQP9	Phasin	M446_4277	Methylobacterium sp. (strain 4-46)	210
B1Z7B0	Phasin	Mpop_2181	Methylobacterium populi (strain ATCC BAA-705 / NCIMB 13946 / BJ001)	117
Q46T33	Phasin	Reut_B4349	Cupriavidus pinatubonensis (strain JMP134 / LMG 1197) (Alcaligenes eutrophus) (Ralstonia eutropha)	173
A7ILV1	Phasin	Xaut_3769	Xanthobacter autotrophicus (strain ATCC BAA-1158 / Py2)	173
Q47AI0	Phasin	Daro_3422	Dechloromonas aromatica (strain RCB)	187
B3QHF3	Phasin	Rpal_4291	Rhodopseudomonas palustris (strain TIE-1)	167
B7L0X0	Phasin	Mchl_2499	Methylobacterium chloromethanicum (strain CM4 / NCIMB 13688)	118
B3QKL1	Phasin	Rpal_4617	Rhodopseudomonas palustris (strain TIE-1)	127
Q1GVU7	Phasin	Sala_0504	Sphingopyxis alaskensis (strain DSM 13593 / LMG 18877 / RB2256) (Sphingomonas alaskensis)	248
B8IB87	Phasin	Mnod_2326	Methylobacterium nodulans (strain ORS2060 / LMG 21967)	116
D3NVD4	Phasin	AZL_017250	Azospirillum sp. (strain B510)	144
E6VJ53	Phasin	Rpdx1_1574	Rhodopseudomonas palustris (strain DX-1)	167
Q13QI7	Phasin	Bxeno_B0684 Bxe_B2336	Burkholderia xenovorans (strain LB400)	174
Q12B65	Phasin	Bpro_2304	Polaromonas sp. (strain JS666 / ATCC BAA-500)	181
Q46UG2	Phasin	Reut_B3864	Cupriavidus pinatubonensis (strain JMP134 / LMG 1197) (Alcaligenes eutrophus) (Ralstonia eutropha)	185
B3QKL0	Phasin	Rpal_4616	Rhodopseudomonas palustris (strain TIE-1)	143
Q396V6	Phasin	Bcep18194_B1391	Burkholderia sp. (strain 383) (Burkholderia cepacia (strain ATCC 17760 / NCIB 9086 / R18194))	171
E8TM73	Phasin	Mesci_2426	Mesorhizobium ciceri bv. biserrulae (strain HAMBI 2942 / LMG 23838 / WSM1271)	152
E6VN26	Phasin	Rpdx1_4342	Rhodopseudomonas palustris (strain DX-1)	143
Q128P0	Phasin	Bpro_3088	Polaromonas sp. (strain JS666 / ATCC BAA-500)	180
B8ISW6	Phasin	Mnod_5937	Methylobacterium nodulans (strain ORS2060 / LMG 21967)	128
B1M3I2	Phasin	Mrad2831_4356	Methylobacterium radiotolerans (strain ATCC 27329 / DSM 1819 / JCM 2831)	118
A6U697	Phasin	Smed_0319	Sinorhizobium medicae (strain WSM419) (Ensifer medicae)	148
D5X246	Phasin	Tint_1823	Thiomonas intermedia (strain K12) (Thiobacillus intermedius)	183
F5XW45	Phasin (PHA granule-associated protein)-like protein	Rta_30380	Ramlibacter tataouinensis TTB310	160
Q0JZM1	Phasin (PHA-granule associated protein)	phaP4 H16_B2021	Cupriavidus necator (strain ATCC 17699 / H16 / DSM 428 / Stanier 337) (Ralstonia eutropha)	189
A0P3C0	Phasin 2	SIAM614_05376	Labrenzia aggregata IAM 12614	147
A3WYE4	Phasin 2	NB311A_11055	Nitrobacter sp. Nb-311A	137
B6JC40	Phasin 2	OCAR_5121 OCA5_c28450	Oligotropha carboxidovorans (strain ATCC 49405 / DSM 1227 / OM5)	124
D7A4P6	Phasin 2	Snov_0611	Starkeya novella (strain ATCC 8093 / DSM 506 / CCM 1077 / IAM 12100 / NBRC 12443 / NCIB 9113)	122
Q2J030	Phasin 2	RPB_1470	Rhodopseudomonas palustris (strain HaA2)	127
Q20ZH0	Phasin 2	RPC_3940	Rhodopseudomonas palustris (strain BisB18)	143
Q1QNW9	Phasin 2	Nham_1251	Nitrobacter hamburgensis (strain X14 / DSM 10229)	137
Q13B54	Phasin 2	RPD_1448	Rhodopseudomonas palustris (strain BisB5)	127
Q2J029	Phasin 2 protein	RPB_1471	Rhodopseudomonas palustris (strain HaA2)	143
F4QZY4	Phasin family domain protein	BDIM_08780	Brevundimonas diminuta ATCC 11568	156
F7T2M2	Phasin family domain-containing protein	AXXA_15922	Achromobacter xylosoxidans AXX-A	192
F3LUU7	Phasin family protein	RBXJA2T_17372	Rubrivivax benzoatilyticus JA2	185
D5NMU4	Phasin family protein	BCh11DRAFT_5718	Burkholderia sp. Ch1-1	173
C5T241	Phasin family protein	AcdelDRAFT_0971	Acidovorax delafieldii 2AN	182
E8RT67	Phasin family protein	Astex_3052	Asticcacaulis excentricus CB 48	144
F6AUW0	Phasin family protein	DelCs14_2114	Delftia sp. Cs1-4	182
B7X3W9	Phasin family protein	CtesDRAFT_PD3585	Comamonas testosteroni KF-1	182
D8D977	Phasin family protein	CTS44_16857	Comamonas testosteroni S44	182
E6V8S8	Phasin family protein	Varpa_1940	Variovorax paradoxus	183
B9Z6W4	Phasin family protein	FuraDRAFT_3100	Lutiella nitroferrum 2002	187
F3WYS8	Phasin family protein	SUS17_2195	Sphingomonas sp. S17	127
E6V7A1	Phasin family protein	Varpa_5314	Variovorax paradoxus	169
A1TSD1	Phasin family protein	Aave_3309	Acidovorax citrulli (strain AAC00-1) (Acidovorax avenae subsp. citrulli)	192
A9BM26	Phasin family protein	Daci_4742	Delftia acidovorans (strain DSM 14801 / SPH-1)	182
B0TSY9	Phasin family protein	Shal_1986	Shewanella halifaxensis (strain HAW-EB4)	116
A4SWU1	Phasin family protein	Pnuc_0737	Polynucleobacter sp. (strain QLW-P1DMWA-1)	184
F4G927	Phasin family protein	Alide2_3276	Alicycliphilus denitrificans (strain DSM 14773 / CIP 107495 / K601)	184
C5CM31	Phasin family protein	Vapar_4685	Variovorax paradoxus (strain S110)	163
A0L6T6	Phasin family protein	Mmc1_1168	Magnetococcus sp. (strain MC-1)	118
D9QGF7	Phasin family protein	Bresu_1461	Brevundimonas subvibrioides (strain ATCC 15264 / DSM 4735 / LMG 14903 / NBRC 16000 / CB 81) (Caulobacter subvibrioides)	163
B2JNU1	Phasin family protein	Bphy_3915	Burkholderia phymatum (strain DSM 17167 / STM815)	172
F0Q862	Phasin family protein	Acav_1946	Acidovorax avenae (strain ATCC 19860 / DSM 7227 / JCM 20985 / NCPPB 1011)	192
C7RLU5	Phasin family protein	CAP2UW1_0642	Accumulibacter phosphatis (strain UW-1)	183
A1VMP8	Phasin family protein	Pnap_1612	Polaromonas naphthalenivorans (strain CJ2)	180
B2JRV2	Phasin family protein	Bphy_4762	Burkholderia phymatum (strain DSM 17167 / STM815)	215
C4ZNU6	Phasin family protein	Tmz1t_1953	Thauera sp. (strain MZ1T)	146
B9MHC5	Phasin family protein	Dtpsy_1366	Acidovorax ebreus (strain TPSY) (Diaphorobacter sp. (strain TPSY))	187
D5AY94	Phasin family protein	rpr22_CDS798	Rickettsia prowazekii (strain Rp22)	159
D0J3W8	Phasin family protein	CtCNB1_1415	Comamonas testosteroni (strain CNB-2)	182
C6BIX5	Phasin family protein	Rpic12D_1614	Ralstonia pickettii (strain 12D)	193
A8H3D7	Phasin family protein	Spea_1751	Shewanella pealeana (strain ATCC 700345 / ANG-SQ1)	116
B2T8D1	Phasin family protein	Bphyt_6167	Burkholderia phytofirmans (strain DSM 17436 / PsJN)	174
C4ZLN0	Phasin family protein	Tmz1t_0875	Thauera sp. (strain MZ1T)	188
A1W8T0	Phasin family protein	Ajs_2494	Acidovorax sp. (strain JS42)	187
Q0AB20	Phasin family protein	Mlg_0613	Alkalilimnicola ehrlichei (strain MLHE-1)	172
C5CUI8	Phasin family protein	Vapar_1766	Variovorax paradoxus (strain S110)	183
E8TU07	Phasin family protein	Alide_1533	Alicycliphilus denitrificans (strain JCM 14587 / BC)	184
A1WYK0	Phasin family protein	Hhal_1998	Halorhodospira halophila (strain DSM 244 / SL1) (Ectothiorhodospira halophila (strain DSM 244 / SL1))	155
Q0AQ61	Phasin family protein	Mmar10_1284	Maricaulis maris (strain MCS10)	235
Q4UJZ2	Phasin family protein	RF_1296	Rickettsia felis (strain ATCC VR-1525 / URRWXCal2) (Rickettsia azadi)	154
Q1GFJ1	Phasin PhaP	TM1040_1842	Silicibacter sp. (strain TM1040)	148
A4VHE7	Phasin PhaP	phaP PST_0692	Pseudomonas stutzeri (strain A1501)	188
Q28TC7	Phasin PhaP	Jann_1118	Jannaschia sp. (strain CCS1)	151
C1DHG0	Phasin protein	phbP Avin_23670	Azotobacter vinelandii (strain DJ / ATCC BAA-1303)	186
D7AHM1	Phasin superfamily protein	KN400_1064	Geobacter sulfurreducens (strain DL-1 / KN400)	105
A9FZJ6	Phasin, granule associated protein	phaP RGBS107_17583	Phaeobacter gallaeciensis BS107	147
A3XB37	Phasin, PhaP	MED193_22121	Roseobacter sp. MED193	147
A3TSW3	Phasin, PhaP	OB2597_05640	Oceanicola batsensis HTCC2597	148
B9NN87	Phasin, PhaP	phaP RKLH11_118	Rhodobacteraceae bacterium KLH11	148
A9ELI2	Phasin, PhaP	RG210_14041	Phaeobacter gallaeciensis 2.10	138
A3SXF2	Phasin, PhaP	NAS141_17329	Sulfitobacter sp. NAS-14.1	147
B7RHV1	Phasin, PhaP	phaP RGAI101_1507	Roseobacter sp. GAI101	147
B5K710	Phasin, PhaP	phaP OA238_134	Octadecabacter antarcticus 238	149
Q0FRT7	Phasin, PhaP	R2601_17849	Pelagibaca bermudensis HTCC2601	148
B7QY84	Phasin, PhaP	phaP RR11_229	Ruegeria sp. R11	147
A3SC70	Phasin, PhaP	EE36_12083	Sulfitobacter sp. EE-36	147
Q5LTW7	Phasin, PhaP	phaP SPO1293	Silicibacter pomeroyi (strain ATCC 700808 / DSM 15171 / DSS-3)	148
D8NIN0	Phasin; polyhydroxyalkanoate synthesis and granule formation regulator/factor	phaP RCFBP_11611	Ralstonia solanacearum (Pseudomonas solanacearum)	194
F6G0R3	Phasin; polyhydroxyalkanoate synthesis and granule formation regulator/factor	phaP RSPO_c01681	Ralstonia solanacearum Po82	194
B3R4M4	Phasin; polyhydroxyalkanoate synthesis and granule formation regulator/factor	phaP1 RALTA_A1298	Cupriavidus taiwanensis (strain R1 / LMG 19424) (Ralstonia taiwanensis (strain LMG 19424))	192
Q8XZ01	Phasin; polyhydroxyalkanoate synthesis and granule formation regulator/factor (Probable polyhydroxybutyrate granule-associated protein (Phasin) phap1)	phaP1 phaP RSc1605 CMR15_11603	Ralstonia solanacearum (Pseudomonas solanacearum)	193
C6RLX2	Poly(Hydroxyalcanoate) granule associated protein	ACIRA0001_1246	Acinetobacter radioresistens SK82	158
C7RVD0	Poly(Hydroxyalcanoate) granule associated protein	CAP2UW1_3131	Accumulibacter phosphatis (strain UW-1)	155
A4BH57	Polyhydroxyalkanoate granule-associated protein PhaF, putative	MED297_15080	Reinekea blandensis MED297	112
B5SJW7	Polyhydroxybutyrate granule-associated protein (Phasin) phap1	phaP1 RSIPO_01158	Ralstonia solanacearum IPO1609	194
B5S348	Polyhydroxybutyrate granule-associated protein (Phasin) phap1 (Fragment)	phaP1 RSMK01595	Ralstonia solanacearum MolK2	242
C1D5C0	Probable phasin	LHK_00945	Laribacter hongkongensis (strain HLHK9)	186
Q2BPA4	Putative granule-associated protein	MED92_15238	Neptuniibacter caesariensis	133
D6CUC9	Putative Methyl-accepting chemotaxis protein	THI_2250	Thiomonas sp. (strain 3As)	183
D1NVZ6	Putative PhaF	BIFGAL_04040	Bifidobacterium gallicum DSM 20093	115
E0MTG4	Putative phasin	R2A130_2811	Ahrensia sp. R2A130	161
Q93QF2	Putative phasin protein PhbP	phbP	Azotobacter vinelandii	186
D8P199	Putative polyhydroxybutyrate granule-associated protein (Phasin) phaP	RPSI07_3354	Ralstonia solanacearum (Pseudomonas solanacearum)	173
B9TMG1	Putative uncharacterized protein	RCOM_1815310	Ricinus communis (Castor bean)	147
A9CZ07	Putative uncharacterized protein	HPDFL43_00740	Hoeflea phototrophica DFL-43	152
Q1YXE5	Putative uncharacterized protein	P3TCK_02111	Photobacterium profundum 3TCK	115
Q1WLH3	Putative uncharacterized protein		Rhizobium meliloti (Ensifer meliloti) (Sinorhizobium meliloti)	145
A9DR16	Putative uncharacterized protein	OIHEL45_01470	Oceanibulbus indolifex HEL-45	117
D0T1G0	Putative uncharacterized protein	HMPREF0018_00250	Acinetobacter radioresistens SH164	158
A3WYE3	Putative uncharacterized protein	NB311A_11050	Nitrobacter sp. Nb-311A	110
Q44304	Putative uncharacterized protein		Acinetobacter sp.	114
Q0G247	Putative uncharacterized protein	FP2506_01250	Fulvimarina pelagi HTCC2506	154
A4BR31	Putative uncharacterized protein	NB231_06571	Nitrococcus mobilis Nb-231	117
A5PCY3	Putative uncharacterized protein	ED21_23143	Erythrobacter sp. SD-21	267
F2A8Q0	Putative uncharacterized protein	RHECNPAF_241003	Rhizobium etli CNPAF512	163
D8D8N4	Putative uncharacterized protein	CTS44_15848	Comamonas testosteroni S44	157
Q5P770	Putative uncharacterized protein	AZOSEA07180 ebA1323	Aromatoleum aromaticum (strain EbN1) (Azoarcus sp. (strain EbN1))	186
A4SX76	Putative uncharacterized protein	Pnuc_0874	Polynucleobacter sp. (strain QLW-P1DMWA-1)	191
Q1LD71	Putative uncharacterized protein	Rmet_5043	Ralstonia metallidurans (strain CH34 / ATCC 43123 / DSM 2839)	218
Q0A5E7	Putative uncharacterized protein	Mlg_2600	Alkalilimnicola ehrlichei (strain MLHE-1)	121
A7HRH7	Putative uncharacterized protein	Plav_0887	Parvibaculum lavamentivorans (strain DS-1 / DSM 13023 / NCIMB 13966)	130
E1SV10	Putative uncharacterized protein	Fbal_2134	Ferrimonas balearica (strain DSM 9799 / CCM 4581 / PAT)	125
A4YR12	Putative uncharacterized protein	BRADO2517	Bradyrhizobium sp. (strain ORS278)	158
B1XVX1	Putative uncharacterized protein	Pnec_1394	Polynucleobacter necessarius (strain STIR1)	155
B6IS45	Putative uncharacterized protein	RC1_0851	Rhodospirillum centenum (strain ATCC 51521 / SW)	228
Q2N863	Putative uncharacterized protein	ELI_10180	Erythrobacter litoralis (strain HTCC2594)	263
Q5X7I2	Putative uncharacterized protein	lpp0623	Legionella pneumophila (strain Paris)	97
Q92RW8	Putative uncharacterized protein	R00722 SMc00777	Rhizobium meliloti (Ensifer meliloti) (Sinorhizobium meliloti)	148
A1WW25	Putative uncharacterized protein	Hhal_1111	Halorhodospira halophila (strain DSM 244 / SL1) (Ectothiorhodospira halophila (strain DSM 244 / SL1))	122
B2JSN1	Putative uncharacterized protein	Bphy_6556	Burkholderia phymatum (strain DSM 17167 / STM815)	174
B8IB01	Putative uncharacterized protein	Mnod_0351	Methylobacterium nodulans (strain ORS2060 / LMG 21967)	112
A5EFP6	Putative uncharacterized protein	BBta_2863	Bradyrhizobium sp. (strain BTAi1 / ATCC BAA-1182)	157
E6WW96	Putative uncharacterized protein	Psesu_2472	Pseudoxanthomonas suwonensis (strain 11-1)	127
Q46ZD2	Putative uncharacterized protein	Reut_A2137	Cupriavidus pinatubonensis (strain JMP134 / LMG 1197) (Alcaligenes eutrophus) (Ralstonia eutropha)	137
A4G7I7	Putative uncharacterized protein	HEAR2343	Herminiimonas arsenicoxydans	185
Q7NSP6	Putative uncharacterized protein	CV_3374	Chromobacterium violaceum	189
B9JRV9	Putative uncharacterized protein	Avi_0828	Agrobacterium vitis (strain S4 / ATCC BAA-846) (Rhizobium vitis (strain S4))	149
Q2W9V0	Putative uncharacterized protein	amb0571	Magnetospirillum magneticum (strain AMB-1 / ATCC 700264)	116
A4SZ30	Putative uncharacterized protein	Pnuc_1530	Polynucleobacter sp. (strain QLW-P1DMWA-1)	182
A6SZZ8	Putative uncharacterized protein	mma_2155	Janthinobacterium sp. (strain Marseille) (Minibacterium massiliensis)	196
B2IHX5	Putative uncharacterized protein	Bind_2407	Beijerinckia indica subsp. indica (strain ATCC 9039 / DSM 1715 / NCIB 8712)	134
C3MGL9	Putative uncharacterized protein	NGR_c03360	Rhizobium sp. (strain NGR234)	148
B7L1F5	Putative uncharacterized protein	Mchl_0095	Methylobacterium chloromethanicum (strain CM4 / NCIMB 13688)	120
B0UGT7	Putative uncharacterized protein	M446_1257	Methylobacterium sp. (strain 4-46)	116
Q6N2B2	Putative uncharacterized protein	RPA4138	Rhodopseudomonas palustris	127
B9TQA9	Putative uncharacterized protein (Fragment)	RCOM_2146690	Ricinus communis (Castor bean)	143
B6R9S4	Putative uncharacterized protein (Fragment)	PJE062_1956	Pseudovibrio sp. JE062	109
Q9ZCD9	Putative uncharacterized protein RP818	RP818	Rickettsia prowazekii (strain Madrid E)	159
Q6LKI5	Putative uncharacterized protein VCA0689	VCA0689 PBPRB0351	Photobacterium profundum (Photobacterium sp. (strain SS9))	115
Q87GW2	Putative uncharacterized protein VPA1203	VPA1203	Vibrio parahaemolyticus	115
Q0KBP6	Transcriptional regulator of phasin expression	phaR H16_A1440	Cupriavidus necator (strain ATCC 17699 / H16 / DSM 428 / Stanier 337) (Ralstonia eutropha)	183
