# Supplementary material for: A New Family of Intrinsically Disordered Proteins: Structural Characterization of the Major Phasin PhaF from Pseudomonas putida KT2440
Source: PLoS One. 2013 Feb 15;8(2):e56904. doi: 10.1371/journal.pone.0056904 (PMC3574117; doi:10.1371/journal.pone.0056904)
Supplement: Table S3 — Phasins from the UniProtKB database with intrinsic disorder probability according to the PONDR-FIT procedure. (XLS) [file pone.0056904.s007.xls]

## Sheet: Base de datos UNIPROT de fasina
Supporting table T3. Phasins from the UniProtKB database with intrinsic disorder probability according to the PONDR-FIT procedure.
Accession	Protein names	Gene names	Organism	Length
Q8GPL9	Granule-associated 20 kDa protein	gap20	Methylobacterium extorquens (Methylobacterium dichloromethanicum) (Protomonas extorquens)	158
C7CMG6	Granule-associated 20 kDa protein (Phasin)	gap20 METDI3293	Methylobacterium extorquens (strain DSM 5838 / DM4) (Methylobacterium dichloromethanicum (strain DM4))	146
C5ARJ8	Granule-associated 20 kDa protein (Phasin)	gap MexAM1_META1p2529	Methylobacterium extorquens (strain ATCC 14718 / DSM 1338 / AM1)	158
D6CPL0	Granule-associated protein (Phasin)	phaP THI_1248	Thiomonas sp. (strain 3As)	186
Q5NYC9	Granule-associated protein (PHASIN)	phbP AZOSEA38100 ebA6668	Aromatoleum aromaticum (strain EbN1) (Azoarcus sp. (strain EbN1))	169
E6PMN2	Granule-associated protein (Phasin)	phaP CARN2_1174	Mine drainage metagenome	184
E6PQD8	Granule-associated protein (Phasin)	phaP CARN2_2614	Mine drainage metagenome	183
A4TY91	Magnetic particle membrane specific GTPase P16	MGR_0507	Magnetospirillum gryphiswaldense	219
D5RP89	Magnetic particle membrane specific GTPase P16	mms HMPREF0731_2900	Roseomonas cervicalis ATCC 49957	142
Q98L78	Mll1145 protein	mll1145	Rhizobium loti (Mesorhizobium loti)	160
B7Z157	PHA granule associated protein	phaF	Pseudomonas putida (Arthrobacter siderocapsulatus)	266
Q5QBP7	PhaF		Pseudomonas putida (Arthrobacter siderocapsulatus)	261
E4R9G2	PhaF	phaF PPUBIRD1_4795	Pseudomonas putida (strain BIRD-1)	253
Q8VV54	PhaF protein	phaF	Pseudomonas chlororaphis subsp. aureofaciens	275
Q9Z5E6	PhaF protein	phaF	Pseudomonas oleovorans	255
Q2RZ50	PhaF, putative	SRU_2684	Salinibacter ruber (strain DSM 13855 / M31)	141
E2CSN6	Phasin	TRICHSKD4_6189	Roseibium sp. TrichSKD4	127
F6E0L4	Phasin	Sinme_0425	Sinorhizobium meliloti AK83	148
F5M2Y1	Phasin	RSWS8N_07210	Rhodobacter sphaeroides WS8N	149
F6IK03	Phasin	PP1Y_AT8836	Novosphingobium sp. PP1Y	131
F6BSU3	Phasin	SinmeB_0330	Sinorhizobium meliloti BL225C	148
F6EUX2	Phasin	Sphch_1978	Sphingobium chlorophenolicum L-1	287
B9R2G6	Phasin	SADFL11_3235	Labrenzia alexandrii DFL-11	169
F1ZCA0	Phasin	Y88_3019	Novosphingobium nitrogenifigens DSM 19370	334
Q1NF74	Phasin	SKA58_15112	Sphingomonas sp. SKA58	276
D5RJ94	Phasin	HMPREF0731_1154	Roseomonas cervicalis ATCC 49957	226
D6V337	Phasin	AfiDRAFT_0353	Afipia sp. 1NLS2	124
B9R2G5	Phasin	SADFL11_770	Labrenzia alexandrii DFL-11	129
Q1L7N9	Phasin	phbP	Rhodobacter sphaeroides (Rhodopseudomonas sphaeroides)	149
E2CAM8	Phasin	TRICHSKD4_0384	Roseibium sp. TrichSKD4	177
B0UQP9	Phasin	M446_4277	Methylobacterium sp. (strain 4-46)	210
B9KKC3	Phasin	RSKD131_1710	Rhodobacter sphaeroides (strain KD131 / KCTC 12085)	149
Q11LZ8	Phasin	Meso_0172	Mesorhizobium sp. (strain BNC1)	147
Q0C3E5	Phasin	HNE_1026	Hyphomonas neptunium (strain ATCC 15444)	138
B7KPN6	Phasin	Mchl_2783	Methylobacterium chloromethanicum (strain CM4 / NCIMB 13688)	158
B0UJU5	Phasin	M446_2947	Methylobacterium sp. (strain 4-46)	147
Q46UU6	Phasin	Reut_B3730	Cupriavidus pinatubonensis (strain JMP134 / LMG 1197) (Alcaligenes eutrophus) (Ralstonia eutropha)	141
B9J9R6	Phasin	Arad_0967	Agrobacterium radiobacter (strain K84 / ATCC BAA-868)	149
E6VN27	Phasin	Rpdx1_4343	Rhodopseudomonas palustris (strain DX-1)	127
B3QKL1	Phasin	Rpal_4617	Rhodopseudomonas palustris (strain TIE-1)	127
Q1GVU7	Phasin	Sala_0504	Sphingopyxis alaskensis (strain DSM 13593 / LMG 18877 / RB2256) (Sphingomonas alaskensis)	248
Q13L05	Phasin	Bxeno_B2266 Bxe_B0720	Burkholderia xenovorans (strain LB400)	140
D9QJX7	Phasin	Bresu_0414	Brevundimonas subvibrioides (strain ATCC 15264 / DSM 4735 / LMG 14903 / NBRC 16000 / CB 81) (Caulobacter subvibrioides)	172
D7A4P7	Phasin	Snov_0612	Starkeya novella (strain ATCC 8093 / DSM 506 / CCM 1077 / IAM 12100 / NBRC 12443 / NCIB 9113)	169
B1M0M3	Phasin	Mrad2831_5600	Methylobacterium radiotolerans (strain ATCC 27329 / DSM 1819 / JCM 2831)	162
Q2GB26	Phasin	Saro_0499	Novosphingobium aromaticivorans (strain DSM 12444)	288
B1ZAB7	Phasin	Mpop_2492	Methylobacterium populi (strain ATCC BAA-705 / NCIMB 13946 / BJ001)	158
A6U697	Phasin	Smed_0319	Sinorhizobium medicae (strain WSM419) (Ensifer medicae)	148
A9W5U8	Phasin	Mext_2560	Methylobacterium extorquens (strain PA1)	158
D5X246	Phasin	Tint_1823	Thiomonas intermedia (strain K12) (Thiobacillus intermedius)	183
B8IK36	Phasin	Mnod_5203	Methylobacterium nodulans (strain ORS2060 / LMG 21967)	147
B1LTF9	Phasin	Mrad2831_1910	Methylobacterium radiotolerans (strain ATCC 27329 / DSM 1819 / JCM 2831)	162
F5SA61	Phasin (Fragment)	HMPREF0476_2094	Kingella kingae ATCC 23330	260
C8N6M2	Phasin (Fragment)	HMPREF0198_0148	Cardiobacterium hominis ATCC 15826	93
E6PS97	Phasin (Modular protein)	CARN2_3278	Mine drainage metagenome	189
F5XW45	Phasin (PHA granule-associated protein)-like protein	Rta_30380	Ramlibacter tataouinensis TTB310	160
B9IUQ3	Phasin (PhaP protein)	phaP BCQ_1386	Bacillus cereus (strain Q1)	174
Q63E57	Phasin (PhaP protein)	phaP BCE33L1206	Bacillus cereus (strain ZK / E33L)	174
A0RBD7	Phasin (PhaP protein)	BALH_1176	Bacillus thuringiensis (strain Al Hakam)	174
Q6HLN2	Phasin (PhaP protein)	phaP BT9727_1204	Bacillus thuringiensis subsp. konkukian	174
F0PTE3	Phasin (PhaP protein)	YBT020_07215	Bacillus thuringiensis subsp. finitimus (strain YBT-020)	174
F7QFW9	Phasin 2	CSIRO_0344	Bradyrhizobiaceae bacterium SG-6C	124
A0P3C0	Phasin 2	SIAM614_05376	Labrenzia aggregata IAM 12614	147
F2J0Y7	Phasin 2	SL003B_3511	Polymorphum gilvum (strain LMG 25793 / CGMCC 1.9160 / SL003B-26A1)	127
Q1QNX0	Phasin 2	Nham_1250	Nitrobacter hamburgensis (strain X14 / DSM 10229)	127
B6RAI0	Phasin 2, putative	PJE062_4351	Pseudovibrio sp. JE062	128
F3WYB3	Phasin family domain protein	SUS17_2161	Sphingomonas sp. S17	276
F7S3L6	Phasin family protein	APM_0917	Acidiphilium sp. PM	177
C8PYL0	Phasin family protein	ENHAE0001_1389	Enhydrobacter aerosaccus SK60	198
F5REJ2	Phasin family protein	METUNv1_02710	Methyloversatilis universalis FAM5	252
B1G0R5	Phasin family protein	BgramDRAFT_2972	Burkholderia graminis C4D1M	143
E0MTG6	Phasin family protein	R2A130_2813	Ahrensia sp. R2A130	158
F3WYS8	Phasin family protein	SUS17_2195	Sphingomonas sp. S17	127
E6V7A1	Phasin family protein	Varpa_5314	Variovorax paradoxus	169
A5G2E7	Phasin family protein	Acry_2839	Acidiphilium cryptum (strain JF-5)	177
B8IQQ4	Phasin family protein	Mnod_7615	Methylobacterium nodulans (strain ORS2060 / LMG 21967)	198
A8GQ16	Phasin family protein	A1C_06320	Rickettsia akari (strain Hartford)	159
B1XV82	Phasin family protein	Pnec_1085	Polynucleobacter necessarius (strain STIR1)	51
D9QGF7	Phasin family protein	Bresu_1461	Brevundimonas subvibrioides (strain ATCC 15264 / DSM 4735 / LMG 14903 / NBRC 16000 / CB 81) (Caulobacter subvibrioides)	163
B6ITJ0	Phasin family protein	RC1_1895	Rhodospirillum centenum (strain ATCC 51521 / SW)	157
D5WZ47	Phasin family protein	Tint_0991	Thiomonas intermedia (strain K12) (Thiobacillus intermedius)	186
F0J5Y1	Phasin family protein	ACMV_31780	Acidiphilium multivorum (strain DSM 11245 / JCM 8867 / AIU301)	177
E1TKG5	Phasin family protein	BC1003_5171	Burkholderia sp. (strain CCGE1003)	146
A5V4L3	Phasin family protein	Swit_0862	Sphingomonas wittichii (strain RW1 / DSM 6014 / JCM 10273)	299
B2TFA6	Phasin family protein	Bphyt_4401	Burkholderia phytofirmans (strain DSM 17436 / PsJN)	141
Q0AB20	Phasin family protein	Mlg_0613	Alkalilimnicola ehrlichei (strain MLHE-1)	172
C4K9P8	Phasin family protein	Tmz1t_2522	Thauera sp. (strain MZ1T)	168
A5FUV1	Phasin family protein	Acry_0155	Acidiphilium cryptum (strain JF-5)	157
Q0AQ61	Phasin family protein	Mmar10_1284	Maricaulis maris (strain MCS10)	235
Q4UJZ2	Phasin family protein	RF_1296	Rickettsia felis (strain ATCC VR-1525 / URRWXCal2) (Rickettsia azadi)	154
Q1GFJ1	Phasin PhaP	TM1040_1842	Silicibacter sp. (strain TM1040)	148
Q28TC7	Phasin PhaP	Jann_1118	Jannaschia sp. (strain CCS1)	151
B5EFM0	Phasin superfamily protein	Gbem_0903	Geobacter bemidjiensis (strain Bem / ATCC BAA-1014 / DSM 16622)	111
A9FZJ6	Phasin, granule associated protein	phaP RGBS107_17583	Phaeobacter gallaeciensis BS107	147
Q0FRT8	Phasin, PhaP	R2601_17844	Pelagibaca bermudensis HTCC2601	219
A3V6T1	Phasin, PhaP	SKA53_07576	Loktanella vestfoldensis SKA53	148
A9E285	Phasin, PhaP	OIHEL45_10513	Oceanibulbus indolifex HEL-45	147
A3VMC2	Phasin, PhaP	RB2654_05867	Maritimibacter alkaliphilus HTCC2654	147
A3SNF1	Phasin, PhaP	ISM_14035	Roseovarius nubinhibens ISM	140
A3XB37	Phasin, PhaP	MED193_22121	Roseobacter sp. MED193	147
A6FVZ8	Phasin, PhaP	RAZWK3B_12177	Roseobacter sp. AzwK-3b	148
A3TSW3	Phasin, PhaP	OB2597_05640	Oceanicola batsensis HTCC2597	148
A9ELI2	Phasin, PhaP	RG210_14041	Phaeobacter gallaeciensis 2.10	138
A4EJE6	Phasin, PhaP	RCCS2_15469	Roseobacter sp. CCS2	150
A3SXF2	Phasin, PhaP	NAS141_17329	Sulfitobacter sp. NAS-14.1	147
A3K052	Phasin, PhaP	SSE37_23034	Sagittula stellata E-37	140
B7RHV1	Phasin, PhaP	phaP RGAI101_1507	Roseobacter sp. GAI101	147
B5K710	Phasin, PhaP	phaP OA238_134	Octadecabacter antarcticus 238	149
Q0FRT7	Phasin, PhaP	R2601_17849	Pelagibaca bermudensis HTCC2601	148
B7QY84	Phasin, PhaP	phaP RR11_229	Ruegeria sp. R11	147
Q2CFV4	Phasin, PhaP	OG2516_01676	Oceanicola granulosus HTCC2516	152
A3SC70	Phasin, PhaP	EE36_12083	Sulfitobacter sp. EE-36	147
A3W2M2	Phasin, PhaP	ROS217_04650	Roseovarius sp. 217	149
Q5LTW7	Phasin, PhaP	phaP SPO1293	Silicibacter pomeroyi (strain ATCC 700808 / DSM 15171 / DSS-3)	148
D4Z659	Phasin-family protein	SJA_C1-32570	Sphingobium japonicum (strain NBRC 101211 / UT26S)	299
Q21SM1	Poly granule associated	Rfer_3527	Rhodoferax ferrireducens (strain DSM 15236 / ATCC BAA-621 / T118)	200
Q4ZZG1	Poly granule associated	Psyr_0391	Pseudomonas syringae pv. syringae (strain B728a)	230
A1WJW1	Poly granule associated family protein	Veis_2170	Verminephrobacter eiseniae (strain EF01-2)	183
F3JIZ3	Poly granule associated protein	PSYAR_14772	Pseudomonas syringae pv. aceris str. M302273PT	230
F3GWU7	Poly granule associated protein	PSYCIT7_07839	Pseudomonas syringae Cit 7	228
F3FKE5	Poly granule associated protein	PSYJA_17536	Pseudomonas syringae pv. japonica str. M301072PT	243
F3G564	Poly granule associated protein	PSYPI_07270	Pseudomonas syringae pv. pisi str. 1704B	229
F3IYA2	Poly granule associated protein (Fragment)	PSYAP_10645	Pseudomonas syringae pv. aptata str. DSM 50252	148
D4T6N2	Poly hydroxyalcanoate granule associated protein	XAUC_19820	Xanthomonas fuscans subsp. aurantifolii str. ICPB 10535	185
D4SWK1	Poly hydroxyalcanoate granule associated protein	XAUB_24740	Xanthomonas fuscans subsp. aurantifolii str. ICPB 11122	185
B8L4Z3	Poly(Hydroxyalcanoate) granule associated protein	phaF_2 SSKA14_987	Stenotrophomonas sp. SKA14	163
E1RRD9	Poly(Hydroxyalcanoate) granule associated protein	XFLM_08140	Xylella fastidiosa (strain GB514)	168
D5HD66	Poly(Hydroxyalcanoate) granule associated protein	phaF SRM_03050	Salinibacter ruber (strain M8)	219
D5HCR5	Poly(Hydroxyalcanoate) granule associated protein	phaF SRM_02899	Salinibacter ruber (strain M8)	141
Q9Z437	Poly(Hydroxyalcanoate) granule associated protein GA2	GA2	Pseudomonas putida (Arthrobacter siderocapsulatus)	257
E6V397	Poly(Hydroxyalkanoate) granule-associated protein	Varpa_0365	Variovorax paradoxus	164
F6AGR1	Poly(Hydroxyalkanoate) granule-associated protein	Psefu_0407	Pseudomonas fulva 12-X	276
F0E1A5	Poly(Hydroxyalkanoate) granule-associated protein	G1E_06357	Pseudomonas sp. TJI-51	209
B4WZV9	Poly(Hydroxyalkanoate) granule-associated protein	ADG881_2820	Alcanivorax sp. DG881	148
E1IFK6	Poly(Hydroxyalkanoate) granule-associated protein	OSCT_2107	Oscillochloris trichoides DG-6	157
B1J2T1	Poly(Hydroxyalkanoate) granule-associated protein	PputW619_0457	Pseudomonas putida (strain W619)	254
B0KM32	Poly(Hydroxyalkanoate) granule-associated protein	PputGB1_5057	Pseudomonas putida (strain GB-1)	258
A1VT14	Poly(Hydroxyalkanoate) granule-associated protein	Pnap_3495	Polaromonas naphthalenivorans (strain CJ2)	194
F4DME6	Poly(Hydroxyalkanoate) granule-associated protein	MDS_0564	Pseudomonas mendocina (strain NK-01)	299
E6WTR8	Poly(Hydroxyalkanoate) granule-associated protein	Psesu_1725	Pseudoxanthomonas suwonensis (strain 11-1)	176
A5WA41	Poly(Hydroxyalkanoate) granule-associated protein	Pput_4881	Pseudomonas putida (strain F1 / ATCC 700007)	261
A4XPN0	Poly(Hydroxyalkanoate) granule-associated protein	Pmen_0526	Pseudomonas mendocina (strain ymp)	284
Q88D21	Polyhydroxyalkanoate granule-associated protein GA2	PP5007 PP_5007	Pseudomonas putida (strain KT2440)	261
Q4KJK9	Polyhydroxyalkanoate granule-associated protein GA2	PFL_0430	Pseudomonas fluorescens (strain Pf-5 / ATCC BAA-477)	290
D7HUK1	Polyhydroxyalkanoate granule-associated protein PhaF	PSA3335_0511	Pseudomonas savastanoi pv. savastanoi NCPPB 3335	257
E7PHT6	Polyhydroxyalkanoate granule-associated protein PhaF	PsgRace4_05588	Pseudomonas syringae pv. glycinea str. race 4	261
F3BYD5	Polyhydroxyalkanoate granule-associated protein PhaF	Pgy4_00605	Pseudomonas syringae pv. glycinea str. race 4	173
E7PBZ8	Polyhydroxyalkanoate granule-associated protein PhaF	PsgB076_24844	Pseudomonas syringae pv. glycinea str. B076	261
F3I099	Polyhydroxyalkanoate granule-associated protein PhaF	PSYAC_08917	Pseudomonas syringae pv. actinidiae str. M302091	257
F3JXI3	Polyhydroxyalkanoate granule-associated protein PhaF	PSYTB_07721	Pseudomonas syringae pv. tabaci ATCC 11528	279
F3EQ27	Polyhydroxyalkanoate granule-associated protein PhaF	PSYMO_00585	Pseudomonas syringae pv. mori str. 301020	275
F3E070	Polyhydroxyalkanoate granule-associated protein PhaF	PSYMP_19794	Pseudomonas syringae pv. morsprunorum str. M302280PT	257
F3IG85	Polyhydroxyalkanoate granule-associated protein PhaF	PLA106_08590	Pseudomonas syringae pv. lachrymans str. M302278PT	257
F2ZF03	Polyhydroxyalkanoate granule-associated protein PhaF	POR16_04509	Pseudomonas syringae pv. oryzae str. 1_6	260
E2MF65	Polyhydroxyalkanoate granule-associated protein PhaF	PSPTOT1_2703	Pseudomonas syringae pv. tomato T1	257
F3E9L8	Polyhydroxyalkanoate granule-associated protein PhaF	PLA107_06966	Pseudomonas syringae pv. lachrymans str. M301315	261
F3D7W4	Polyhydroxyalkanoate granule-associated protein PhaF	PSYAE_00325	Pseudomonas syringae pv. aesculi str. 0893_23	261
F3HSE1	Polyhydroxyalkanoate granule-associated protein PhaF	PMA4326_25952	Pseudomonas syringae pv. maculicola str. ES4326	256
Q87UZ5	Polyhydroxyalkanoate granule-associated protein PhaF	PSPTO_5147	Pseudomonas syringae pv. tomato	257
Q48PJ1	Polyhydroxyalkanoate granule-associated protein PhaF	PSPPH_0375	Pseudomonas syringae pv. phaseolicola (strain 1448A / Race 6)	261
Q2RYQ6	Polyhydroxyalkanoate granule-associated protein PhaF, putative	SRU_2835	Salinibacter ruber (strain DSM 13855 / M31)	219
A3L2J4	Polyhydroxyalkanoate synthesis protein PhaF	PACG_04359	Pseudomonas aeruginosa C3719	309
A3LJ68	Polyhydroxyalkanoate synthesis protein PhaF	PA2G_04892	Pseudomonas aeruginosa 2192	305
B7V3F3	Polyhydroxyalkanoate synthesis protein PhaF	phaF PLES_54501	Pseudomonas aeruginosa (strain LESB58)	309
Q1I3T3	Polyhydroxyalkanoate synthesis protein PhaF	phaF PSEEN5070	Pseudomonas entomophila (strain L48)	234
Q02EV7	Polyhydroxyalkanoate synthesis protein PhaF	phaF PA14_66875	Pseudomonas aeruginosa (strain UCBPP-PA14)	309
A6VDI3	Polyhydroxyalkanoate synthesis protein PhaF	phaF PSPA7_5799	Pseudomonas aeruginosa (strain PA7)	322
Q9HUC3	Polyhydroxyalkanoate synthesis protein PhaF	phaF PA5060	Pseudomonas aeruginosa	309
F5K700	Polyhydroxyalkanoate synthesis protein PhaF (Fragment)	PA13_19239	Pseudomonas aeruginosa 138244	196
F5KQX8	Polyhydroxyalkanoate synthesis protein PhaF (Fragment)	PA15_21263	Pseudomonas aeruginosa 152504	197
Q1YH57	Possible phasin	SI859A1_00381	Manganese-oxidizing bacterium (strain SI85-9A1)	153
Q8L3N9	Protein associated to the polyhydroxyalkanoate inclusion	phaF	Pseudomonas sp. 61-3	253
C7CN31	Putative granule-associated 20 kDa protein	p1METDI0072	Methylobacterium extorquens (strain DSM 5838 / DM4) (Methylobacterium dichloromethanicum (strain DM4))	147
Q47WT1	Putative granule-associated protein	CPS_4086	Colwellia psychrerythraea (strain 34H / ATCC BAA-681) (Vibrio psychroerythus)	287
Q47WT3	Putative granule-associated protein	CPS_4084	Colwellia psychrerythraea (strain 34H / ATCC BAA-681) (Vibrio psychroerythus)	123
D6CUC9	Putative Methyl-accepting chemotaxis protein	THI_2250	Thiomonas sp. (strain 3As)	183
D1NVZ6	Putative PhaF	BIFGAL_04040	Bifidobacterium gallicum DSM 20093	115
A3RGX3	Putative phasin		Uncultured bacterium	289
Q3BUZ8	Putative poly(Hydroxyalcanoate) granule associated protein	XCV1684	Xanthomonas campestris pv. vesicatoria (strain 85-10)	186
B0RUW8	Putative poly(Hydroxyalcanoate) granule associated protein	xcc-b100_2676	Xanthomonas campestris pv. campestris (strain B100)	186
F2KDC9	Putative transcriptional regulatory protein	PSEBR_a406	Pseudomonas brassicacearum (strain NFM421)	302
A3WE91	Putative uncharacterized protein	NAP1_10688	Erythrobacter sp. NAP1	267
E2XK08	Putative uncharacterized protein	PFWH6_0407	Pseudomonas fluorescens WH6	303
B6R5B9	Putative uncharacterized protein	PJE062_3392	Pseudovibrio sp. JE062	189
Q2BGH0	Putative uncharacterized protein	MED92_12189	Neptuniibacter caesariensis	212
A0NW84	Putative uncharacterized protein	SIAM614_15687	Labrenzia aggregata IAM 12614	121
F5XWX0	Putative uncharacterized protein	Rta_06530	Ramlibacter tataouinensis TTB310	157
A3JDI5	Putative uncharacterized protein	MELB17_12431	Marinobacter sp. ELB17	102
D0ICQ7	Putative uncharacterized protein	VHA_003536	Grimontia hollisae CIP 101886	115
F5SM20	Putative uncharacterized protein	HMPREF9373_0103	Psychrobacter sp. 1501(2011)	191
F5XYW1	Putative uncharacterized protein	Rta_08670	Ramlibacter tataouinensis TTB310	168
Q0G247	Putative uncharacterized protein	FP2506_01250	Fulvimarina pelagi HTCC2506	154
A5PCY3	Putative uncharacterized protein	ED21_23143	Erythrobacter sp. SD-21	267
A9DAZ0	Putative uncharacterized protein	HPDFL43_11471	Hoeflea phototrophica DFL-43	145
D5QVD3	Putative uncharacterized protein	MettrDRAFT_3759	Methylosinus trichosporium OB3b	194
F2G648	Putative uncharacterized protein	MADE_1012150	Alteromonas macleodii (strain DSM 17117 / Deep ecotype)	119
B5WJB3	Putative uncharacterized protein	BH160DRAFT_3166	Burkholderia sp. H160	180
B7RRU6	Putative uncharacterized protein	RGAI101_3783	Roseobacter sp. GAI101	117
A3UJU6	Putative uncharacterized protein	OA2633_01264	Oceanicaulis sp. HTCC2633	231
D5WKW0	Putative uncharacterized protein	BC1002_5985	Burkholderia sp. (strain CCGE1002)	157
D3NUH0	Putative uncharacterized protein	AZL_014110	Azospirillum sp. (strain B510)	224
Q1LD71	Putative uncharacterized protein	Rmet_5043	Ralstonia metallidurans (strain CH34 / ATCC 43123 / DSM 2839)	218
A9B4M8	Putative uncharacterized protein	Haur_1550	Herpetosiphon aurantiacus (strain ATCC 23779 / DSM 785)	131
C7CKA8	Putative uncharacterized protein	METDI2999	Methylobacterium extorquens (strain DSM 5838 / DM4) (Methylobacterium dichloromethanicum (strain DM4))	250
B3RBF2	Putative uncharacterized protein	RALTA_B1632	Cupriavidus taiwanensis (strain R1 / LMG 19424) (Ralstonia taiwanensis (strain LMG 19424))	130
D5HC91	Putative uncharacterized protein	SRM_02725	Salinibacter ruber (strain M8)	176
B6IVV4	Putative uncharacterized protein	RC1_3062	Rhodospirillum centenum (strain ATCC 51521 / SW)	278
B8INA0	Putative uncharacterized protein	Mnod_1429	Methylobacterium nodulans (strain ORS2060 / LMG 21967)	198
Q3STW6	Putative uncharacterized protein	Nwi_1013	Nitrobacter winogradskyi (strain Nb-255 / ATCC 25391)	126
B1Z7A9	Putative uncharacterized protein	Mpop_2180	Methylobacterium populi (strain ATCC BAA-705 / NCIMB 13946 / BJ001)	271
B7L0W9	Putative uncharacterized protein	Mchl_2498	Methylobacterium chloromethanicum (strain CM4 / NCIMB 13688)	250
B6IS45	Putative uncharacterized protein	RC1_0851	Rhodospirillum centenum (strain ATCC 51521 / SW)	228
Q1QUP7	Putative uncharacterized protein	Csal_2464	Chromohalobacter salexigens (strain DSM 3043 / ATCC BAA-138 / NCIMB 13768)	150
E0TFZ6	Putative uncharacterized protein	PB2503_10319	Parvularcula bermudensis (strain ATCC BAA-594 / HTCC2503 / KCTC 12087)	148
Q2N863	Putative uncharacterized protein	ELI_10180	Erythrobacter litoralis (strain HTCC2594)	263
A9W4W1	Putative uncharacterized protein	Mext_2222	Methylobacterium extorquens (strain PA1)	250
Q0VQX1	Putative uncharacterized protein	ABO_0979	Alcanivorax borkumensis (strain SK2 / ATCC 700651 / DSM 11573)	158
A1WW25	Putative uncharacterized protein	Hhal_1111	Halorhodospira halophila (strain DSM 244 / SL1) (Ectothiorhodospira halophila (strain DSM 244 / SL1))	122
Q2RZM7	Putative uncharacterized protein	SRU_2505	Salinibacter ruber (strain DSM 13855 / M31)	176
E1SRY8	Putative uncharacterized protein	Fbal_0746	Ferrimonas balearica (strain DSM 9799 / CCM 4581 / PAT)	145
B8ISW8	Putative uncharacterized protein	Mnod_5939	Methylobacterium nodulans (strain ORS2060 / LMG 21967)	154
C7CER5	Putative uncharacterized protein	METDI4388	Methylobacterium extorquens (strain DSM 5838 / DM4) (Methylobacterium dichloromethanicum (strain DM4))	199
A4G4H1	Putative uncharacterized protein	HEAR1232	Herminiimonas arsenicoxydans	171
C5APX5	Putative uncharacterized protein	MexAM1_META1p2216	Methylobacterium extorquens (strain ATCC 14718 / DSM 1338 / AM1)	246
Q5P5T5	Putative uncharacterized protein	AZOSEA12020 ebA2178	Aromatoleum aromaticum (strain EbN1) (Azoarcus sp. (strain EbN1))	150
A6SZZ8	Putative uncharacterized protein	mma_2155	Janthinobacterium sp. (strain Marseille) (Minibacterium massiliensis)	196
A7HD74	Putative uncharacterized protein	Anae109_2469	Anaeromyxobacter sp. (strain Fw109-5)	105
C3MGL9	Putative uncharacterized protein	NGR_c03360	Rhizobium sp. (strain NGR234)	148
B0UMY4	Putative uncharacterized protein	M446_5237	Methylobacterium sp. (strain 4-46)	272
E6PR92	Putative uncharacterized protein	CARN2_2919	Mine drainage metagenome	210
B6R9S4	Putative uncharacterized protein (Fragment)	PJE062_1956	Pseudovibrio sp. JE062	109
Q0JZV8	Putative uncharacterized protein h16_B1934	H16_B1934	Cupriavidus necator (strain ATCC 17699 / H16 / DSM 428 / Stanier 337) (Ralstonia eutropha)	142
E1V6A9	Putative uncharacterized protein phaP	phaP HELO_3395	Halomonas elongata (strain ATCC 33173 / DSM 2581 / NBRC 15536 / NCIMB 2198 / 1H9)	150
C3K8U7	Transcriptional regulatory protein	algP2 PFLU_0392	Pseudomonas fluorescens (strain SBW25)	315
Q3KJC2	Transcriptional regulatory protein (Of PHA genes)	Pfl01_0390	Pseudomonas fluorescens (strain Pf0-1)	292
